# Supplementary material for: Alternative microexon splicing code for a four-amino acid peptide of PTPRD governs behavioral development
Source: Proc Natl Acad Sci U S A. 2026 Apr 8;123(15):e2515310123. doi: 10.1073/pnas.2515310123 (PMC13080001; doi:10.1073/pnas.2515310123)
Supplement: Supplementary file 2 — Dataset S01 (XLSX) [file pnas.2515310123.sd01.xlsx]

## Sheet: Fig. 1C
Hipocampal neurons
Shank2	1st: H2 series Shank (red)										2nd: H3 series Shank (red)										3rd: H4 series Shank (red)
	[41-45]	[31,33-35]	[21-25]	[11-15]	[36-40]	[26-30]	[16-20]	[06-10]	[01-05]		[37-42]	[26-30]	[16-20]	[06-10]	[31-36]	[21-25]	[11-15]	[01-05]	[43-47]		[41-45]	[31-35]	[21-25]	[11-15]	[36-40]	[26-30]	[16-20]	[06-10]	[01-05]
	[9/+]	[6/+]	[3/+]	[–/+]	[9/–]	[6/–]	[3/–]	[–/–]	[Fc]		[9/+]	[6/+]	[3/+]	[–/+]	[9/–]	[6/–]	[3/–]	[–/–]	[Fc]		[9/+]	[6/+]	[3/+]	[–/+]	[9/–]	[6/–]	[3/–]	[–/–]	[Fc]
	2.28578	2.354	0.164287	0.915315	7.60885	6.30237	-0.160845	1.26939	1.28254		4.19871	1.44103	-0.194485	0.477528	0.474086	7.14978	0.587523	0.118913	0.156777		6.45586	0.210757	-0.0594564	0.384276	2.79711	2.17485	1.18083	0.733504	0.871505
	3.66611	2.3177	7.49651	1.71907	1.40286	1.56918	1.02406	0.768239	0.268805		3.76406	1.97943	-0.770273	0.924703	3.60775	0.501311	10.8549	0.423079	0.437787		2.17282	2.78569	3.38807	0.245179	1.18396	4.2699	5.05442	1.88805	0.266302
	0.953649	1.10651	5.89604	2.33757	2.73437	1.4293	0.814083	0.438099	-1.51864		4.77982	0.453589	0.861491	0.0145512	3.12803	2.717	9.52851	0.498808	-0.955526		3.24225	2.6929	0.766518	0.712537	0.449052	3.86529	3.40184	1.98005	-0.440603
	3.96402	5.24405	0.697986	4.47612	8.19684	-0.16773	0.405086	1.29552	-0.198709		2.46728	1.05081	0.768395	1.37516	2.70808	-0.0453746	4.65575	0.481596	-0.53808		9.23044	-0.10264	-0.087307	0.490984	4.57438	2.56132	3.75013	2.22429	-0.860396
	3.84041	2.59183	-0.121573	2.18518	7.12819	-1.01076	1.63317	1.90354	0.490828		1.66759	0.359711	-0.574693	1.27816	3.79206	1.26611	6.32663	0.629611	0.260669		0.875417	1.89588	1.80403	0.0797967	2.80008	3.69959	-0.454215	1.10667	-0.922512
	0.988227	5.35952	0.708469	0.871505	2.02731	0.129083	3.56003	1.39754	-0.669197		2.63188	1.7416	3.0365	1.98866	2.92979	0.234227	0.925329	0.953805	-0.454528		-0.599727	3.74591	3.47741	1.89979	-0.76996	6.9118	-0.207158	1.61158	-0.217798
	11.4644	0.897009	1.15298	1.15783	1.11011	1.08883	0.793742	1.4282	0.035048		3.83775	3.08641	0.595659	0.170859	4.67922	0.827226	1.18881	0.102484	-0.187131		0.876668	2.09975	1.57106	0.516019	3.80849	1.8663	-0.340153	1.38486	-0.0203403
	3.38729	1.04236	0.935029	2.58166	0.405242	-0.643224	0.659653	1.39222	0.460317		3.57474	0.0179934	0.930805	1.57606	3.26087	0.300255	1.27972	0.436535	-0.0183063		7.37353	3.02742	0.824409	1.09478	3.22003	4.04569	-0.220301	2.52361	-0.578448
	3.8487	0.428242	0.985411	2.18518	2.9132	-0.274125	0.79296	1.03172	-0.328575		7.72369	3.1454	0.595346	0.82879	4.05868	3.69146	0.106083	0.506944	0.635714		6.54036	1.68355	2.36339	0.51195	2.49279	5.70139	0.176804	-1.17239	0.0608645
	-2.98768	2.94387	0.0915315	5.58968	3.56018	0.765892	-0.286799	1.18287	-0.606768		5.17755	5.23795	0.844437	3.04448	6.04937	1.58968	1.09165	-0.251438	-0.00359867		2.93323	6.1107	-0.434344	1.06552	0.692979	5.04065	3.40075	2.43333	-0.554509
	4.52181	6.3393	1.22433	3.79285	3.08469	1.65163	-0.1876	1.24514	0.577509		0.679054	9.06678	1.42836	0.711442	2.8309	1.28301	1.99633	0.104049	0.648544		3.177	7.50496	1.37876	0.109838	2.92228	3.46208	2.01479	-0.281948	-0.449834
	5.95972	5.82328	0.104518	1.38236	2.07831	0.299942	0.721143	0.762919	1.26047		-0.169451	2.1966	3.05934	-0.388657	0.648544	2.32615	0.304166	-0.220927	0.103423		1.40458	0.982282	0.205437	0.0311364	3.84761	5.98021	4.71473	0.578917	0.854294
	3.73151	-0.402582	0.756191	0.173362	1.6036	0.729905	-0.0574223	1.67949	-0.200743		5.30053	1.01968	3.22472	4.32795	5.29537	0.107647	0.618815	0.43544	1.31195		1.88367	1.20149	3.45598	0.467828	2.7375	0.680775	2.26795	1.31242	-1.73221
	3.83509	1.24718	3.10143	2.59777	0.829886	1.46748	2.34039	2.2401	0.351575		0.0436535	2.67976	1.17207	0.361901	3.73542	3.91911	0.488637	-0.132212	0.905301		5.13515	1.18568	2.05578	-0.524468	1.10104	5.04675	1.96018	-2.14512	0.802504
	4.24988	-0.34782	0.507882	3.15228	1.95909	2.42723	1.21088	0.219363	0.253472		1.94516	2.17986	0.429963	1.88743	2.41268	2.10272	0.818464	1.21979	0.562488		0.731939	4.33562	0.627577	0.464542	2.78052	6.6067	0.907492	-0.269901	0.924859
	4.57313	4.35033	1.641	4.50757	4.18041	2.07158	-0.322472	0.0469392	0.209818		2.23525	2.22711	1.12013	1.53476	1.49767	1.93264	1.82453	0.366908	0.459535		3.59445	1.62285	0.749463	0.690789	3.28841	6.8187	1.01608	-0.767926	-0.00876199
	5.87914	1.71375	0.84475	0.755252	3.49165	1.95627	0.167573	1.04518	0.470957		1.16613	1.81498	1.74864	3.11536	6.13746	1.51019	0.859614	-0.725837	0.587523		3.4868	2.08348	2.21553	0.197771	8.35737	2.2124	0.723333	0.325132	0.770586
	5.4196	2.49967	1.10526	2.8938	3.05715	2.83716	0.891845	0.631489	1.5357		3.02742	4.50053	-0.313867	0.835362	2.99269	0.959438	1.46998	1.81264	0.616156		1.43321	5.37376	0.899512	2.86282	6.07503	0.430276	-0.10577	-0.926424	0.251438
	1.71594		1.76977	1.89306	5.10042	0.817368	0.0286329	0.309799	1.07522		6.18956	5.09713	5.60173	0.804225	2.93605	5.45559	0.329513	1.96519	0.182594		1.67636	2.06673	2.01651	0.240329	1.97379	2.08582	-0.14379	-0.767926	-0.421514
	4.59504		0.620067	2.16343	3.31829	0.398827	-0.415882	-0.343595	0.879328		6.87754	0.557012	2.44991	3.66314	1.36671	3.12083	-0.617564	0.40399	0.680149		0.596598	4.35831	3.70366	2.75017	1.84941	1.56714	0.866029	-0.147859	-0.315275
	2.18174		1.27205	2.55115	5.19727	-0.166008	0.849131	1.75615	0.0663408		3.73918	0.318091	1.31711	2.37794		1.24984	0.811579	2.53519	1.48484		1.122	3.68895	3.24147	-1.076		2.32036	-0.0521025	0.36065	0.102171
	6.60607		1.51535	1.26047	2.77286	3.6004	1.98021	0.288207	0.506474		6.31207	2.14888		1.58905		3.79566	1.12169	1.24467	0.277411		3.72291	3.90879	0.236417	0.696735		4.19214	-0.444358	0.795307	-0.0495991
	3.30577		0.765422	1.45418		0.853668	0.521025	0.803757	0.646197		6.73171	2.35322		1.74817		4.64198	0.618659	0.537141	0.0214356		5.66024	3.43094		0.529944		0.933621	-0.233601	-0.0203403	0.0685313
	7.54564		1.07334	2.08316		0.895757		2.32318	-0.0147076			2.65942		-0.0228438		3.52482	0.00109525	1.54164			0.837239			0.355486		0.717701	-0.861648	0.464698	0.409154
			-1.01858	1.68042		2.72811		4.81409	1.28598			5.33527		1.84456		3.60884	0.511638				4.15459			0.832076		0.846314	0.0237825	0.0561706	-0.0165852
			4.19762	0.955213				4.14755	0.500998					0.639625		2.46462					9.1472			0.448426		0.922982		1.88805	0.132994
				1.27565				3.67237	2.95029					1.07835		2.71011								0.816273				0.0898104	-0.136124
				0.398827				3.17779						-0.158498		4.29885												1.21901
				0.304166				1.36124						0.968669
				0.546373				-0.0638373
				0.217798				0.27569
				0.793429				1.52834
				1.0663				1.14516
				-1.21917				0.936438
				1.07757				1.32807
				3.40779				1.21181
								0.987601
n	24	18	26	36	22	25	23	37	27		23	25	21	29	20	28	25	24	23		26	23	22	27	20	26	25	28	27
ave	3.98046	2.52823	1.44181	1.81067	3.35276	1.27033	0.737504	1.34156	0.428538		3.64786	2.50673	1.30149	1.33093	3.22707	2.40156	1.90808	0.6245	0.311962		3.34095	2.86495	1.56363	0.625723	2.80909	3.26772	1.13584	0.588439	-0.0447893
sem	0.547117	0.494451	0.362764	0.232146	0.456736	0.309742	0.198939	0.18393	0.162223		0.468352	0.409937	0.327749	0.212718	0.348849	0.333342	0.576495	0.156442	0.11675		0.527918	0.388503	0.277945	0.15802	0.450717	0.407023	0.345848	0.223302	0.118413
	3.98046	3.98046	3.98046	3.98046	3.98046	3.98046	3.98046	3.98046	3.98046		3.64786	3.64786	3.64786	3.64786	3.64786	3.64786	3.64786	3.64786	3.64786		3.34095	3.34095	3.34095	3.34095	3.34095	3.34095	3.34095	3.34095	3.34095
	1	0.635161	0.362222	0.45489	0.842305	0.31914	0.185281	0.337037	0.10766		1	0.687177	0.356781	0.364851	0.884647	0.658347	0.523067	0.171196	0.0855191		1	0.857523	0.468019	0.187289	0.840806	0.978081	0.339975	0.176129	-0.0134061
Gephyrin	1st: H2 series gephyrin (blue)										2nd: H3 series/Gephyrin (blue)										3rd H4 series/Gephyrin (blue)
	[41-45]	[31,33-35]	[21-25]	[11-15]	[36-40]	[26-30]	[16-20]	[06-10]	[01-05]		[37-42]	[26-30]	[16-20]	[06-10]	[31-36]	[21-25]	[11-15]	[01-05]	[43-47]		[41-45]	[31-35]	[21-25]	[11-15]	[36-40]	[26-30]	[16-20]	[06-10]	[01-05]
	[9/+]	[6/+]	[3/+]	[–/+]	[9/–]	[6/–]	[3/–]	[–/–]	[Fc]		[9/+]	[6/+]	[3/+]	[–/+]	[9/–]	[6/–]	[3/–]	[–/–]	[Fc]		[9/+]	[6/+]	[3/+]	[–/+]	[9/–]	[6/–]	[3/–]	[–/–]	[Fc]
	0.289302	1.80528	-0.0153335	-0.376453	2.11758	7.22035	-0.087307	0.487699	0.561706		0.253628	-0.706435	-3.9454	0.0608645	-0.239859	7.27714	0.000469392	0.149267	0.112028		-0.552005	-0.754157	-0.279914	-0.587053	1.69232	3.71023	1.02374	-0.045531	1.30272
	0.455154	-0.0854294	0.336554	-2.22054	0.607394	1.23607	-0.189791	0.340466	0.402426		0.0887151	0.282731	0.13096	0.263486	4.36457	0.86024	1.82734	0.11594	0.0783885		-1.34575	-0.0222179	-0.428242	-0.00375514	0.897322	1.79918	8.0917	1.87694	-0.0699394
	0.155056	0.125015	-0.023939	-0.0456875	0.368629	0.988071	0.249247	0.323098	-0.108117		0.300255	-0.145355	0.0970077	0.2372	1.71313	1.19054	6.07644	-0.0776062	0.991044		-0.160063	-0.353296	-0.333269	-0.502093	-0.0533543	2.02543	1.94516	0.438412	-0.282731
	0.683592	0.465481	0.0663408	-0.550754	2.08786	4.78013	0.108899	0.0197145	0.787953		0.505066	0.104518	0.79781	0.557012	3.08109	0.191981	1.86975	0.164913	-1.39488		0.387718	-0.471583	0.772307	-0.0162723	4.79234	1.86771	5.47124	0.210131	-0.16992
	0.0198709	-0.121573	0.273186	0.104831	5.73832	6.43756	0.436065	1.3664	1.11496		0.39648	0.259574	-0.487542	0.0628986	6.0306	0.855233	2.87722	0.550597	0.298377		0.058987	0.37301	-0.328418	-0.487542	3.6331	4.86384	-0.156777	0.285547	-0.621632
	0.874791	-0.0118913	0.271152	-0.35799	1.40693	4.81878	2.44491	0.620067	-0.272248		-0.0267554	0.141444	0.471896	0.317153	5.28739	0.967105	0.142382	0.276159	1.82687		-0.383337	0.879328	-0.148015	1.14078	-0.715041	8.61695	-0.281792	0.469079	0.550597
	-2.4823	0.344065	0.175553	-2.34227	1.23888	1.25688	0.663877	0.579699	-0.186662		0.62038	1.32697	3.00129	0.045531	2.54411	0.901546	0.184784	0.0334833	-0.00109525		-0.017211	0.350792	-0.190417	0.0866811	4.56828	3.67831	-0.0965383	0.273969	0.721925
	1.24342	-0.273812	0.252846	0.327792	-0.22875	-0.862117	0.0874634	0.448113	-0.0541366		0.203247	1.83955	-0.269275	0.393194	4.79813	0.25003	1.96269	-0.0341092	-0.382555		0.127831	0.396793	-0.458753	0.266615	2.82558	3.01162	0.111715	0.122824	1.38252
	-4.8507	-0.558733	-0.0422453	0.104831	5.96519	-0.0999806	0.0794838	-0.0320751	-0.287425		0.156933	0.082926	0.142695	0.385528	5.03548	1.15298	-0.522434	-0.25973	0.21592		-0.0657149	0.570155	0.0486603	0.186975	1.75115	9.3118	0.32216	-0.462664	0.8956
	0.3788	0.292588	0.282261	-0.613965	7.90284	0.47659	-0.219206	0.467984	-0.374262		0.401017	0.564366	0.185097	0.141756	7.35397	0.978213	0.708626	-0.225934	0.0395854		0.226091	-0.0843341	0.0261295	0.127675	-0.39382	3.97168	2.10006	0.13143	-0.365657
	-0.412283	0.398045	0.0954431	0.446236	2.7619	1.19945	0.152552	0.589087	0.321377		0.182594	0.361432	-0.374262	0.50178	1.54899	0.428086	0.809076	-0.0128301	0.414473		0.693762	-0.255506	-0.395228	0.0901233	4.39727	11.2047	0.617877	1.67354	-0.202934
	-0.109212	0.265676	-0.0797967	0.19339	2.11805	-0.179151	0.164287	1.41647	0.325602		-0.161158	0.0403677	0.746803	-0.45531	1.04346	0.789831	-0.936281	-0.398983	0.0170546		0.413378	0.273343	0.0793273	0.10264	4.72819	8.90609	0.559359	-0.57704	1.076
	-0.0485039	-0.715041	-0.102328	-0.0159593	0.730531	0.207002	0.0571094	0.594564	-0.357208		-0.181498	-0.193233	0.800783	0.585802	6.28407	0.26505	-0.343752	-0.40133	0.293057		-0.795776	0.222648	0.410405	-0.0938785	2.38952	0.235478	-0.606142	0.25269	-1.0638
	0.672483	-0.132525	-0.159906	-0.905614	0.409936	0.170546	1.39316	1.74113	-0.093722		-0.86775	1.09885	-1.01639	0.227812	0.964132	2.69243	-0.149267	-0.335772	0.255193		-0.156151	0.0355173	0.663721	-0.77215	1.74238	1.24232	1.73785	-0.916723	0.361589
	0.868063	-0.423548	-0.20575	-0.283982	0.203247	2.93448	0.324819	0.29071	0.190886		-0.0261295	-0.0292588	0.242832	0.359398	2.9118	2.37074	-0.173675	0.163974	-0.152709		-0.192138	0.388031	0.266145	-0.0547624	-0.0660278	2.47886	1.36421	-0.609271	0.293214
	0.0272248	-0.110151	0.321221	-0.232662	2.86048	1.49595	0.16992	-0.552162	2.10397		-0.146763	-0.0322316	0.629768	0.48144	0.833171	5.67777	0.308078	0.189165	0.0439664		-0.157872	-1.1037	-0.373949	0.063055	-0.856954	3.59946	0.0488168	0.0876199	0.178995
	0.477215	-0.112028	0.13362	-0.634462	1.65946	2.28531	-0.369099	1.09681	0.218424		0.158968	0.181342	0.131899	0.44029	3.80067	3.24788	0.611462	-0.198553	0.194798		-0.428712	0.00453746	0.266458	0.180247	2.89193	0.412909	2.75502	0.0189322	0.485977
	-0.932682	-0.0516331	0.259574	0.0361432	0.498808	0.711286	0.215764	0.427773	0.00923138		-0.369412	0.480814	-0.0017211	0.237512	7.44065	2.24651	-0.288676	-0.0112654	0.135811		0.0918444	0.104205	0.350949	-0.000938785	4.37599	0.367221	0.0891845	0.284452	0.104674
	1.85269		0.41729	0.806259	8.77013	0.25488	0.176804	0.148484	0.336554		-0.593468	0.141131	0.384276	0.333269	4.30323	3.4444	-0.338588	1.1328	0.46329		0.151457	-0.00563271	-0.276629	-0.37567	6.25356	1.40927	0.211852	2.48215	-0.197458
	-0.0591434		0.0280071	-1.05175	6.15107	0.230628	-0.573441	-0.132056	0.34735		0.147389	2.70167	0.273499	0.155525	7.51059	3.29936	-0.439508	0.025973	0.0833954		0.252064	0.237356	0.829103	-0.143321	1.83126	0.468453	0.459222	-0.000312928	-0.0747898
	-0.289302		-0.143165	0.729123	4.40337	-0.0154899	0.910934	0.26552	0.342656		-0.166791	-0.0838648	0.132525	0.61553		0.647605	0.195424	0.362997	0.600196		0.114532	1.0239	0.313398	-0.879485		1.06974	0.194172	-0.0492862	0.0128301
	0.5434		0.375983	0.30135	5.39676	0.928927	0.340466	0.297751	0.232506		-0.143947	-0.111402		0.190573		2.13933	0.155682	0.753688	0.799531		0.363466	0.805634	0.115158	0.233757		3.27104	-0.273969	0.0627421	-0.0258166
	0.706592		0.321064	-0.00453746		-0.114219	0.485508	0.128319	0.639782		-0.198709	0.0863682		0.242363		3.40309	0.214982	0.153335	0.242206		-0.013143	1.82531		0.0508508		0.3885	0.141913	2.73186	0.0341092
	0.304792		0.245962	0.340622		2.8101		0.493488	0.562488			-0.634931		-0.00844906		1.79073	0.101076	0.318561			0.067749			0.125954		-0.175866	0.11594	-0.248778	1.00779
			-0.285547	0.332956		1.1752		0.557012	0.365344			0.353765		0.32435		4.32514	0.00938785				0.24737			0.0524155		0.198553	0.0628986	1.40473	-0.152552
			0.908587	-1.08962				0.26505	-0.0710347					0.217954		2.47119					-1.07428			-0.525406		0.309642		0.98103	0.0208097
				0.00891845				0.458753	0.619285					0.248152		1.61268								-0.100137				-0.24737	-0.211852
				-0.950989				0.0510073						0.0776062		1.75302												0.8496
				-0.0398983				0.635244						0.615373
				-0.179308				-0.145981
				-0.265989				-0.446549
				-1.23231				0.451555
				0.134872				0.331547
				-0.704558				0.549971
				0.192294				0.598319
				0.621632				0.517583
								0.278975
n	24	18	26	36	22	25	23	37	27		23	25	21	29	20	28	25	24	23		26	23	22	27	20	26	25	28	27
average	0.0153465	0.0610992	0.142563	-0.261612	2.8713	1.61389	0.305323	0.419718	0.284359		0.0231431	0.324444	0.0987884	0.270882	3.83047	2.04392	0.594507	0.101447	0.224955		-0.0825348	0.193049	0.042224	-0.0679518	2.33425	3.00935	1.04035	0.410025	0.184825
sem	0.268579	0.127855	0.0496774	0.119153	0.569448	0.424238	0.129587	0.0748334	0.0999592		0.0725838	0.147502	0.261428	0.0417488	0.53596	0.320397	0.290296	0.0733052	0.118356		0.0907466	0.127613	0.0852966	0.0764369	0.471835	0.623095	0.391094	0.168977	0.11262
	2.8713	2.8713	2.8713	2.8713	2.8713	2.8713	2.8713	2.8713	2.8713		3.83047	3.83047	3.83047	3.83047	3.83047	3.83047	3.83047	3.83047	3.83047		2.33425	2.33425	2.33425	2.33425	2.33425	2.33425	2.33425	2.33425	2.33425
	0.0053448	0.0212793	0.049651	-0.0911128	1	0.562076	0.106336	0.146177	0.0990349		0.00604184	0.0847009	0.0257902	0.0707179	1	0.533596	0.155205	0.0264843	0.0587277		-0.0353582	0.082703	0.0180889	-0.0291108	1	1.28922	0.445691	0.175656	0.0791795

## Sheet: Fig. 1D
cerebellar neurons
Shank2
	1st: Shank2											2nd: Shank2											3rd: Shank2
	[9/+]	[6/+]	[3/+]	[–/+]	[9/–]	[6/–]	[3/–]	[–/–]	[Fc]	[NRXN1]		[9/+]	[6/+]	[3/+]	[–/+]	[9/–]	[6/–]	[3/–]	[–/–]	[Fc]	[NRXN1]		[9/+]	[6/+]	[3/+]	[–/+]	[9/–]	[6/–]	[3/–]	[–/–]	[Fc]	[NRXN1]
	[36-40]	[26-30]	[16-20]	[06-10]	[31--35]	[21-25]	[11-15]	[01-05]				[36-40]	[26-30]	[16-20]	[06-10]	[31--35]	[21-25]	[11-15]	[01-05]	[Fc2-5]			[36-40]	[26-30]	[16-20]	[06-10]	[31--35]	[21-25]	[11-15]	[01-05]	[Fc1-5]
	1.12795	2.44053	1.28879	1.02797	2.94152	4.64307	1.40223	5.28849	-0.467202	6.42645		3.08704	2.3637	3.96965	4.67077	5.35561	3.07734	3.32893	4.55733	-0.485039	7.99125		5.54587	4.01049	3.01819	2.9071	3.82351	2.84311	5.09791	4.55983	-0.691102	5.07116
	3.02727	1.10432	2.27671	1.45793	3.76687	4.47409	2.50343	1.98741	-0.392725	-0.53057		1.71641	3.75514	1.59296	0.961472	7.48196	1.0771	1.42116	3.12944	-0.680462	8.97353		4.06697	1.79496	0.48895	2.11133	5.90918	1.10072	5.01546	4.08919	0.0596128	3.69365
	1.52881	0.971798	1.38424	1.66932	2.54285	3.75921	1.36828	4.13769	-0.122042	12.3658		4.53636	5.7161	1.7923	-0.679993	3.13445	0.806259	1.23669	0.169294	-0.62085	7.35053		6.62125	0.75666	1.62895	2.05062	4.43341	2.20286	5.03548	4.4284	-0.0982594	-0.991826
	2.52079	1.87475	1.67057	0.852103	2.64315	2.25465	3.37524	3.39386	-0.400079	4.49803		2.44819	2.16781	3.89752	3.02273	4.2081	0.585019	2.82293	-0.168981	-0.288207	6.13887		5.70828	0.215295	3.45676	-0.332486	3.24507	1.51504	4.33969	5.79762	-0.593312	5.25172
	4.1693	0.733347	1.29239	0.882457	2.87252	4.9003	2.47072	5.99742	-0.483943	6.57931		4.49584	4.2588	0.556386	2.87518	4.16883	5.70437	2.55913	4.37599	-0.480501	2.81479		4.43419	0.67749	1.99163	1.43916	5.29099	1.33761	6.26263	4.39398	-0.157559	0.328575
	1.85598	2.00759	2.4496	-0.568278	1.27127	3.94994	6.51501	-0.0915315	2.72138	12.7565		1.28113	0.186192	-0.0685313	2.46713	2.9977	5.44777	4.63822	4.05242	-0.384902	3.69067		2.95999	4.64714	-0.470331	0.0592999	2.2753	1.47686	2.61514	1.83079	0.317309	-0.0369255
	3.43971	1.54727	0.320908	2.46431	2.25152	1.89134	0.793273	-0.411031	-0.360806	3.02336		2.08942	5.15283	1.17551	5.6845	6.1819	5.64335	3.54595	5.4243	-1.01889	2.04702		3.15525	2.53941	1.38486	2.2401	4.92799	2.55741	3.70945	1.38862	0.680775	-0.0535107
	2.5053	2.78193	1.31633	1.49611	1.12185	3.31156	3.35756	2.63313	-0.299316	3.92146		3.36726	1.28191	0.462508	2.39218	4.31121	2.53691	6.54223	0.780599	-0.293683	0.746021		2.97407	3.39511	1.90824	0.449052	0.54027	3.81506	1.34137	3.07968	-0.0790144	1.46638
	2.91039	3.13288	0.903267	1.62488	2.62156	3.54141	4.51774	1.77039	0.402582	7.44628		0.486447	-0.840682	0.0735381	0.60004	5.51035	5.47593	4.90781	2.12791	-0.326228	3.29873		0.326697	1.14172	2.11101	1.41224	4.50163	4.58815	3.09768	3.66298	-0.495835	0.148484
	1.27456	0.339527	1.55181	1.59953	2.42926	2.44725	5.8092	2.36386	-0.239859	10.8553		2.21569	1.89822	0.568121	4.8399	6.7846	5.24968	5.21448	0.171641	-0.213886	2.85829		1.71234	-0.0449052	4.8859	0.999962	5.06599	4.85336	1.76304	4.89529	0.420419	-0.0810484
	1.89447	-0.181029	3.07029	1.7513	2.02527	3.75733	6.71982	3.87828	0.161314	3.68802		2.96499	3.21628	0.759633	-0.863995	5.7535	3.99156	6.70245	0.887151	-0.32169	2.77865		1.73065	0.79562	2.53816	2.83403	3.65406	1.77743	1.87757	4.99981	0.699238	0.654959
	2.06799	1.04643	0.472678	3.25758	3.17669	3.5328	8.16664	3.40857	0.164287	6.29126		0.763075	1.32416	0.658557	0.9452	4.08747	2.36652	6.52737	-0.182124	0.157716	5.07131		0.376766	1.15768	1.8325	0.39648	4.34814	3.88547	-0.134716	1.94407	-0.342343	1.03783
	0.912029	1.25578	-0.148797	2.9215	3.74215	3.93445	1.44557	3.51324	-0.390534	4.2142		1.44197	1.82844	0.777001	0.873695	3.22973	2.80243	7.2651	-0.314023	0.183532	13.5625		1.62472	4.13269	2.34493	1.80168	6.17157	0.439977	1.8663	0.287268	-0.191981	5.2586
	1.57184	3.90206	2.20067	0.690789	1.61956	3.59758	1.69795	3.71477	-0.404616	4.02832		1.97145	1.39879	0.310268	0.393664	4.0701	4.82958	4.22187	3.7046	-0.287894	10.865		1.82844	3.58005	0.355173	0.665755	3.89533	1.49001	2.89427	-0.475964	1.36374	5.31602
	4.28618	2.08629	1.91543	-0.249873	2.24635	5.18397	1.70796	5.60908	-0.317466	11.2247		2.22054	0.14911	-0.0367691	0.124702	3.32643	0.892315	4.61428	3.9648	-0.483787	-0.477841		-0.353452	0.635088	0.289615	0.866029	3.76531	3.22973	0.291493	0.479875	-0.608958	-0.573128
	2.0525	2.87534	1.27158	2.6663	1.11465	4.39445	0.516488	-0.197458	0.0168981	0.81111		2.78506	0.77215	1.36624	3.38181	6.75502	4.90358	4.96398	9.90871	0.591747	3.27808		1.16503	0.958968	3.07655	2.25793	4.4852	1.26063	4.30511	5.18444	-0.13096	7.42187
	2.84999	3.87499	2.51453	1.076	3.72056	1.66259	4.95976	1.78838	-0.721299	1.20462		2.64487	3.61933	1.87726	3.52216	2.68962	4.8083	4.28915	9.43181	-0.118913	3.27182		-0.333738	0.922043	1.82109	3.83634	4.61131	2.3612	4.63102	4.31872	0.554665	3.3718
	4.96351	0.916097	2.05281	-1.07006	3.96449	1.31899	4.8205	0.929397	-0.497869	0.308234		3.24804	0.479562	0.611931	2.66975	3.73214	2.64393	0.955839	9.85442	0.140348	0.894662		2.56773	4.76292	1.92686	0.0583611	5.60126	0.356895	5.0128	3.51903	-0.283982	4.30073
	3.48993	2.02465	0.851008	0.0736946	3.94821	0.565774	4.88058	3.61823	-0.44295	3.50339		3.15291	0.188696	-0.134403	3.45191	2.47026	4.88497	1.27127	9.61112	-0.33233	0.924546		3.44018	0.851165	0.68719	2.39218	2.28046	4.86994	4.73163	4.85727	-0.172893	4.611
	2.22836	1.01608	2.42363	1.65351	3.24898	5.6108	4.15537	4.68563	-0.521495	2.27186		2.71356	1.23106	2.69087	3.84432	0.374262	3.91332	0.877607	7.05278	-0.141287			1.43321	2.72404	1.18897	0.346568	3.26541	2.46337	4.6983	3.46052	-0.122668	2.76597
	3.70851	1.38173	1.55306	-0.197145	2.63376	5.12185	2.4363	-0.235791	-0.819246	0.299003		2.48856	1.78995	1.12263	-0.11813	3.94947	3.68927	2.81166	5.55338	-0.465481			0.79781	3.03791	2.06486	0.953023	4.7393	3.65344	1.69576	4.40399	-0.335459	-0.434814
	2.53503	1.20493	1.97239	3.48649	1.98193	3.25258	4.41808	0.105926	-0.0422453	5.18287		2.3479	-0.0943478	3.02242	-0.107334	1.21369	1.11966	1.72048	1.85895	0.636339			1.74254	3.17215	1.73613	2.54285	3.82117	4.09873	0.869002	6.65238	-0.377078	6.50484
	2.7267	-0.13362	3.12099	3.58084	1.75224	3.60055	2.35885	3.41326	-0.510699	5.81514		0.458753	-0.249717	3.82289	1.22527	5.30601	2.40751	5.93453	1.07194	-0.0710347			1.21682	2.35854	5.74567	1.95439	3.69568	3.57896	3.60071	4.21264	-0.293996
	3.70069	3.81053	1.73253	0.478467	2.8647	3.10816	3.80255	0.166791	1.45386			1.91653	4.04131	2.47307	1.32572	1.47248	3.98608	3.4818	1.3991	-0.348133			3.80583	3.149	3.64295	3.23552	5.86553	3.62637	-0.147546	1.60188	0.021592
	2.12556	3.56832	1.52678	1.11841	3.62715	0.0483474	5.83063	2.04373	0.061021			0.160219	2.71105	-0.376766	0.0538236	4.75213	0.952866	4.29525	3.09502	-0.523059			3.30452	6.18722	0.299159	0.886369	4.15866	5.14376	0.91688	0.904675	-0.41197
	2.83935	3.8534		4.37145	3.35256	3.64421	3.76296	-0.67436	-0.0816743			1.80606	3.59774	1.08883	1.77383	3.12866	0.524311	1.26047	5.15314	-0.344221			1.78463	6.34415	2.57978	-0.807198	5.43509	3.02038	2.91242	0.392099	-0.249247
		3.28762		1.41741		4.47894	3.25664	1.6604	-0.337337			4.26678	2.97516	0.768239		3.39214	1.95314	2.32005	2.23587	-0.25269			2.68884	3.52107	1.74379	0.438256	4.0471	3.75404	0.846784	2.94904	0.0999806
		1.25469		1.94516		1.5515	4.52557	2.64581	-0.692667				1.96503			4.58502	-0.46063	2.89083	5.10699	0.482379			3.22832	4.01064		1.64772	6.49952	2.6602	5.34153	2.00696	-0.320595
		2.75267		0.773246			5.33261		2.3321				3.12772			3.39011	1.72799	1.42398	-0.113436	0.0519461			1.61846	3.43173		-0.500842	5.71642		3.61682	-0.112498	-0.00719735
		3.58725		0.513985			4.24769		0.0896539				4.65637				1.39034		4.68892	0.0253472			0.995894			-0.103892	4.68062		1.08836	5.39097	-0.601761
				-0.349854			1.83814		-0.0209662				3.06028						3.03055	0.687816			1.62691						2.3709	2.14794	-0.78811
				2.39797					-0.248778										-0.552318	-0.619128			2.69275						3.92881		-0.287737
				3.47241					0.134403														2.97986						3.29169		-0.289302
				1.11465					-0.125641														0.158811						3.17653		1.00215
				0.628047																									5.66854
				1.98068																									4.04037
				0.693762
				1.54696
average	2.62741	2.01061	1.63937	1.42763	2.67237	3.34063	3.64495	2.39799	-0.0412927	5.05151		2.33611	2.18478	1.2897	1.89732	4.06251	2.96436	3.58778	3.47085	-0.192035	4.53044		2.34195	2.58159	2.01028	1.30126	4.35835	2.78431	3.10192	3.13715	-0.0797599	2.50147
	2.62741	2.62741	2.62741	2.62741	2.62741	2.62741	2.62741	2.62741	2.62741	2.62741		2.33611	2.33611	2.33611	2.33611	2.33611	2.33611	2.33611	2.33611	2.33611	2.33611		2.34195	2.34195	2.34195	2.34195	2.34195	2.34195	2.34195	2.34195	2.34195	2.34195
	1	0.765242	0.623948	0.543361	1.01711	1.27145	1.38728	0.91268	-0.0157161	1.92262		1	0.93522	0.55207	0.812169	1.73901	1.26893	1.53579	1.48574	-0.0822029	1.93931		1	1.10232	0.858377	0.555632	1.86099	1.18888	1.3245	1.33954	-0.034057	1.06811
Gephyrin	1st: Gephyrin											2nd: Gephyrin											3rd: Gephyrin
	[9/+]	[6/+]	[3/+]	[–/+]	[9/–]	[6/–]	[3/–]	[–/–]	[Fc]	[NRXN1]		[9/+]	[6/+]	[3/+]	[–/+]	[9/–]	[6/–]	[3/–]	[–/–]	[Fc]	[NRXN1]		[9/+]	[6/+]	[3/+]	[–/+]	[9/–]	[6/–]	[3/–]	[–/–]	[Fc]	[NRXN1]
	[36-40]	[26-30]	[16-20]	[06-10]	[31--35]	[21-25]	[11-15]	[01-05]				[36-40]	[26-30]	[16-20]	[06-10]	[31--35]	[21-25]	[11-15]	[01-05]	[Fc2-5]			[36-40]	[26-30]	[16-20]	[06-10]	[31--35]	[21-25]	[11-15]	[01-05]	[Fc1-5]
	0.29384	-0.291806	0.302289	0.277724	0.137845	0.286486	-0.289615	-0.0278506	-0.0528849	1.47514		0.158968	0.205437	0.0481909	0.279758	-0.113593	0.319187	0.192451	-0.103423	-0.0560141	3.72791		-0.0400548	0.112654	0.43763	0.436222	-0.0114219	0.0521025	0.1779	-0.013143	0.173362	9.23373
	0.129552	-0.53276	0.368316	0.291649	0.477372	0.132056	0.182907	-0.617877	-0.128301	-0.0336398		0.0963819	-0.108899	0.201682	-0.202934	0.232036	-0.0572659	0.206063	0.226716	-0.196362	2.53894		0.639469	-0.208254	0.256288	0.260356	0.069783	0.313241	0.108743	0.474869	-0.0427147	12.4969
	0.103266	-0.200587	0.107021	0.458909	0.28101	0.221084	0.311676	0.11547	-0.00563271	5.28426		-0.0774497	-0.237512	-0.164444	0.396011	0.0334833	0.0824566	-0.0209662	0.14692	0.0746334	3.96636		0.325602	0.0999806	0.32169	0.14645	0.186192	0.394602	0.4248	0.608332	0.0139253	17.5124
	-0.0348915	0.0736946	0.194798	0.244397	0.534951	-0.0599257	0.0352044	0.0621162	-0.0485039	1.46403		0.176961	0.0154899	0.0926267	0.711286	0.00406807	0.277254	-0.208254	0.20309	-0.120947	2.84499		0.406963	0.276629	0.194172	0.0339527	0.141131	-0.0672796	0.244553	-0.140035	-0.0591434	19.8159
	0.186036	-0.201056	0.152709	-0.194641	0.68453	0.00985724	0.211383	0.194641	-0.0289459	2.38154		0.21373	-0.144573	-0.14958	0.564366	0.562019	0.220301	0.368786	0.0362997	-0.0898104	1.54508		0.457188	1.81248	0.179777	0.349228	0.24205	0.12611	0.220614	0.224995	-0.0240955	0.278975
	0.0170546	-0.295874	0.416664	-0.156621	0.413065	0.0708782	0.115001	0.107178	1.67698	6.93464		0.167573	0.0979465	-0.301193	0.188226	0.354235	0.359867	0.0934091	0.374419	0.0214356	1.92842		0.207002	0.396793	0.110777	0.273969	0.34782	0.0128301	0.305261	-0.803443	0.0409936	-0.296499
	0.263016	-0.199492	0.160219	0.18056	0.317466	0.126423	-0.0319187	-0.128926	-0.0636809	1.24013		0.649013	-0.107647	-0.197614	0.142382	0.251125	0.245492	0.820811	0.184158	-0.234696	0.23407		0.136906	0.191825	0.222961	0.0475651	0.215764	-0.0932526	0.215451	-0.240485	1.23356	-0.0905927
	0.121103	0.0591434	0.25973	-0.157716	0.475807	-0.0450617	0.303227	-0.0258166	-0.175083	1.51489		-0.0420888	0.0161158	0.195424	0.230002	-0.346724	-0.0547624	0.583611	0.0150206	-0.021905	0.605985		-0.0359867	0.331391	0.0705653	0.241581	-0.0488168	-0.107021	0.298064	0.177274	0.232193	1.9763
	0.318561	-0.0946608	-0.00250343	-0.063368	0.525563	0.396949	-0.129239	0.0406807	-0.0380208	5.2223		-0.120008	-0.0882457	0.0398983	0.0887151	0.169138	0.347976	0.136124	0.206533	-0.0292588	0.484882		-0.276472	0.194172	-0.026286	0.297908	-0.0217485	-0.0128301	0.344221	0.520243	-0.157559	0.096069
	0.465324	0.0158029	0.132525	0.235791	0.0866811	0.240172	0.114688	0.295404	0.110933	4.78796		0.0801096	0.111715	0.235166	0.160219	0.0400548	0.176491	0.278037	0.27522	-0.24205	0.932057		0.101232	0.219676	0.0128301	0.0602387	0.209505	-0.0680619	0.00907492	-0.0472522	-0.106865	0.395854
	0.320282	0.0467828	0.4841	0.279914	0.320438	0.114375	-0.00265989	0.108586	0.0309799	5.55588		-0.273499	0.0115783	0.0946608	-0.15177	0.785606	0.126579	0.177743	0.229533	-0.426208	1.64162		0.0311364	0.384119	0.191669	0.0985724	0.2239	-0.0729123	0.219832	-0.0398983	0.232193	0.819872
	0.298221	0.24471	0.210288	0.343282	0.580795	0.20043	0.0300411	0.817525	-0.0417759	10.2107		0.095756	-0.339371	-0.120477	0.210288	0.000938785	0.0779191	0.679367	0.124858	0.0818307	1.26814		0.166008	0.241893	0.349235	0.0270683	0.12392	-0.1876	0.218424	0.0982594	-0.0951302	-0.97039
	-0.117348	0.16773	0.174145	0.0968513	0.284765	0.179934	0.23188	0.610679	-0.0690007	4.78545		0.0790144	0.102484	0.130335	0.30667	0.287581	0.211383	0.218737	0.156933	-0.0955996	2.63141		-0.0863682	0.0833954	-0.00375514	0.0796402	0.344065	0.0184628	0.147546	0.0998241	-0.103892	0.736633
	0.0464698	0.12392	0.435909	-0.0544495	0.153335	-0.0082926	0.104518	0.356425	-0.0555448	2.11978		-0.0830824	0.0140818	-0.196988	0.176022	0.503814	0.199492	0.148797	0.362058	-0.063055	2.16625		0.0791708	0.0779191	0.167104	0.237982	0.345786	0.0749463	0.111715	-0.267241	0.120634	1.60454
	0.237825	0.241893	0.197145	0.135498	0.224213	0.380834	0.0628986	0.25222	-0.13096	8.44781		-0.143478	0.0760415	-0.0298846	0.0400548	0.389909	0.142695	0.0618033	-0.271465	-0.290084	0.0716606		0.067749	0.017524	0.0413065	1.80356	0.3062	0.0664972	-0.140818	0.0475651	0.10045	-0.170702
	0.262234	0.15224	0.00719735	0.329513	-0.0150206	-0.104049	0.121416	-0.174927	0.137375	1.49861		0.403834	0.173049	-0.00672796	0.569216	0.306357	0.368473	0.0039116	3.22347	-0.0265989	1.08414		0.063055	0.202308	-0.320595	0.175709	0.0082926	0.225152	-0.124076	-0.263016	0.0747898	4.44108
	0.136124	0.228125	0.376453	0.0984159	0.0607081	0.117817	0.0291023	0.0877764	-0.141131	2.40391		0.253159	0.33452	0.102484	0.0528849	0.377235	0.254254	0.0460004	2.50061	0.139566	2.51281		-0.208723	0.141287	2.1858	0.277098	0.327166	-0.132056	-0.0251907	0.179934	0.0120477	2.44287
	0.387249	0.067749	-0.0575788	-0.0888716	0.460317	0.0427147	0.160689	-0.220458	0.0679054	0.658401		-0.123137	-0.179151	0.0358303	0.378174	0.31903	0.011109	0.0267554	2.78162	-0.0115783	0.989792		0.0691571	0.284295	0.171172	-0.103266	0.362058	0.087307	0.0860552	0.284765	0.0287894	1.4728
	-0.144886	0.347663	0.240485	0.0671231	0.469079	1.19116	0.0480345	0.185723	-0.0894975	1.4099		-0.0772933	0.0460004	0.183376	0.32967	0.117505	0.228281	0.27037	2.57227	0.0431841	0.771681		-0.0179934	0.267397	0.147076	0.35799	0.382711	-0.082613	0.406024	0.13941	-0.0189322	2.12901
	0.115783	-0.0132994	0.265832	0.37035	0.491141	-0.0539801	0.257696	0.216703	-0.0104831	1.26329		-0.377704	-0.271778	0.109838	0.289459	0.155369	0.29118	0.25707	2.99957	-0.119069			-0.224995	-0.113593	0.297125	-0.0209662	0.448426	0.26505	0.00907492	-0.109681	-0.00281635	0.588305
	0.152865	0.0632115	0.0503814	-0.162253	0.291493	0.222492	0.138158	-0.433406	-0.0129865	0.000625856		0.301976	-0.0519461	0.305887	0.161158	0.38897	0.39914	0.0823001	2.55866	0.121416			0.14911	0.205281	0.0815178	0.181811	0.194798	-0.227342	0.191825	0.200587	-0.17524	2.30565
	0.0356738	0.138471	-0.0492862	-0.334833	0.457814	0.286799	0.130804	0.509604	0.0754157	4.27429		-0.109525	0.111872	-0.0190886	0.0932526	0.161627	0.102328	-0.0968513	0.586427	0.0553883			0.125641	0.321064	0.27037	0.234853	0.263486	-0.00265989	0.173832	0.0768239	-0.0237825	2.85688
	0.00078232	0.000938785	0.414786	0.277098	0.410562	0.592999	-0.00250343	0.131743	0.104831	3.06889		0.197927	0.0021905	0.115001	0.301506	0.336085	0.356112	0.187757	0.220301	0.0682183			0.226873	0.298533	0.248465	0.365344	0.199648	-0.271152	0.132369	0.16726	-0.332017
	-0.0236261	0.220458	0.301819	0.0866811	0.304792	0.111402	-0.0871505	0.0082926	0.200587			-0.00234696	-0.277254	0.00265989	0.148641	0.171641	0.314649	0.392255	0.290241	0.0749463			0.132056	0.126579	-0.268336	0.290241	0.670762	0.153648	-0.399453	-0.0898104	0.0264424
	0.0752592	0.0823001	0.017524	0.0488168	0.0389596	0.0403677	0.243615	0.0904362	-0.0658714			0.125484	-0.286799	-0.132212	0.3885	-0.159124	0.14958	0.460943	0.377078	0.145825			-0.0317622	-0.0930961	0.00766674	0.268649	0.682496	0.0433406	-0.11594	-0.102953	0.0497556
	0.16726	-0.111715		0.436848	0.120321	0.404303	0.169138	-0.261921	0.0255036			0.045531	0.257696	0.112498	0.184784	0.349071	0.427616	0.137063	-0.100919	0.0483474			-0.102015	0.269901	0.320595	0.111872	-0.0682183	2.5283	0.725368	0.175396	0.0184628
		0.104049		0.28586		0.234696	-0.163661	0.395072	-0.0680619			-0.26771	0.0506944	0.00328575		0.0544495	0.156308	0.441855	0.0505379	0.0860552			-0.00923138	0.338432	0.0366126	0.201056	0.682809	0.11328	0.466419	0.60489	-0.0106396
		-0.0466263		0.377704		0.265207	0.338745	0.313554	-0.114845				0.262234			0.22875	0.0600822	0.237982	0.00813613	0.253159			0.0962254	0.319656		0.0189322	0.403834	0.132212	0.586584	-0.0744769	0.0525719
		-0.146763		0.240172			0.113749		0.238295				0.422453			0.363466	0.528692	0.0245649	0.106709	-0.0793273			-0.0594564	0.304636		0.213886	0.407745		0.489576	-0.0538236	-0.0136124
		0.00125171		0.47127			0.360337		0.0192451				0.12345				0.025973		0.198084	0.19558			0.274438			0.110151	0.403364		0.197458	0.223587	-0.102328
				0.271309			0.0896539		0.16773				0.32435						0.0865246	0.0744769			0.241893						0.162566	0.0611775	-0.25754
				0.562332					-0.131117										0.0641503	0.0708782			0.17524						0.150831		0.0489733
				0.369255					-0.0444358														0.310425						0.1779		-0.00344221
				0.255975					0.216703														0.0638373						0.388344		0.0236261
				0.118913																									0.562332
				0.246587																									-0.0452181
				0.263798
				1.10323
average	0.146655	0.00818307	0.206439	0.200344	0.330308	0.199933	0.103155	0.107452	0.0457565	3.30299		0.0499294	0.0214911	0.025579	0.232175	0.218073	0.211628	0.214086	0.646573	-0.0171133	1.68138		0.101568	0.244996	0.211238	0.235922	0.268117	0.117225	0.197279	0.0683849	0.0280301	3.62162
	3.30299	3.30299	3.30299	3.30299	3.30299	3.30299	3.30299	3.30299	3.30299	3.30299		1.68138	1.68138	1.68138	1.68138	1.68138	1.68138	1.68138	1.68138	1.68138	1.68138		3.62162	3.62162	3.62162	3.62162	3.62162	3.62162	3.62162	3.62162	3.62162	3.62162
	0.0444007	0.00247747	0.0625005	0.0606553	0.100003	0.0605309	0.0312309	0.0325316	0.0138531	1		0.0296955	0.0127818	0.0152131	0.138086	0.129699	0.125866	0.127328	0.384549	-0.0101781	1		0.028045	0.0676482	0.0583271	0.0651427	0.0740324	0.0323682	0.0544728	0.0188824	0.00773966	1

## Sheet: Fig. 2AC
Age	Brain	Number	-/-	3/-	6/-	9/-	-/+	3/+	6/+	9/+
8wks(adult)	OB	1	0	1.13636	0	0.568182	0	9.09091	10.2273	78.9773
8wks(adult)	OB	2	1.97044	2.46305	0	0	5.41872	9.35961	1.97044	78.8177
8wks(adult)	OB	3	1.52284	1.01523	0.507614	0	1.01523	5.58376	2.53807	87.8173
8wks(adult)	CTX	1	0	0.990099	0	0	3.9604	9.90099	25.2475	59.901
8wks(adult)	CTX	2	0.858369	2.14592	0.429185	0.429185	3.00429	9.87124	18.8841	64.3777
8wks(adult)	CTX	3	0.854701	2.13675	0.42735	0.854701	2.99145	11.9658	21.7949	58.9744
8wks(adult)	HIP	1	0.5	6.5	2.5	0	4.5	19	35.5	31.5
8wks(adult)	HIP	2	1.9802	1.9802	1.9802	0	9.40594	19.3069	35.1485	30.198
8wks(adult)	HIP	3	2.03046	4.56853	1.01523	0	9.64467	27.9188	32.9949	21.8274
8wks(adult)	STR	1	5.02513	8.0402	0	0.502513	6.03015	51.2563	2.51256	26.6332
8wks(adult)	STR	2	3.46535	9.90099	0	0	5.94059	43.5644	8.41584	28.7129
8wks(adult)	STR	3	1.5	10	0	0.5	10.5	45	4	28.5
8wks(adult)	THA	1	0.990099	8.41584	2.47525	0	1.9802	31.6832	29.2079	25.2475
8wks(adult)	THA	2	0.49505	8.41584	4.45545	0	2.9703	30.6931	28.7129	24.2574
8wks(adult)	THA	3	0	11.2745	2.45098	0	2.94118	30.3922	26.4706	26.4706
8wks(adult)	MO	1	0	10.8911	0	0.49505	7.42574	43.0693	20.297	17.8218
8wks(adult)	MO	2	3.10881	8.80829	0.518135	0	11.9171	44.5596	17.6166	13.4715
8wks(adult)	MO	3	1.5	7.5	0	0	11.5	52.5	11.5	15.5
8wks(adult)	CB	1	3.46821	4.62428	0	1.15607	4.62428	25.4335	35.2601	25.4335
8wks(adult)	CB	2	0.515464	4.63918	0.515464	0.515464	5.15464	21.134	40.7216	26.8041
8wks(adult)	CB	3	0	2.5641	0.512821	1.02564	7.17949	17.4359	43.0769	28.2051

## Sheet: Fig. 2BDE
Age	Brain	Number	-/-	3/-	6/-	9/-	-/+	3/+	6/+	9/+
P0	CTX	1	0.497512	0.497512	0.995025	0.497512	6.46766	1.99005	28.3582	60.6965
P0	CTX	2	1.05263	0.526316	0.526316	0.526316	8.94737	0	30.5263	57.8947
P0	CTX	3	0.97561	0	0.487805	0.487805	6.34146	0	35.122	56.5854
P0	CTX	4	1.51515	0	1.51515	0.505051	7.07071	0	25.2525	64.1414
P0	CB	1	7.61421	1.52284	4.06091	0	4.56853	0	50.2538	31.9797
P0	CB	2	20.3297	0.549451	7.14286	0.549451	4.94505	0	45.0549	21.4286
P0	CB	3	30.4348	0	9.31677	0	4.96894	0	39.7516	15.528
P0	CB	4	24.1176	0.588235	8.23529	0.588235	8.82353	0	40.5882	17.0588
P7	CTX	1	0	0	0	0	4	0.5	36	59.5
P7	CTX	2	0.925926	0	0	0.462963	6.48148	0	33.7963	58.3333
P7	CTX	3	1.00503	0	0	0	4.0201	2.01005	21.608	71.3568
P7	CTX	4	1	0	0	0	7	1.5	25	65.5
P7	CB	1	11.9171	8.29016	11.9171	0.518135	3.10881	6.21762	49.7409	8.29016
P7	CB	2	12.5628	4.0201	12.0603	2.01005	8.0402	6.53266	39.196	15.5779
P7	CB	3	15.9794	4.12371	8.76289	0.515464	4.63918	6.18557	47.9381	11.8557
P7	CB	4	7.48663	12.2995	12.2995	1.06952	2.6738	8.55615	44.9198	10.6952
2wks	CTX	1	2.06186	1.54639	0.515464	0	3.60825	6.70103	14.9485	70.6186
2wks	CTX	2	0	1.54639	0	0	5.15464	5.6701	14.433	73.1959
2wks	CTX	3	0.985222	2.46305	0.492611	0.492611	4.92611	5.91133	16.7488	67.9803
2wks	CTX	4	0	1.88679	0.471698	0.471698	5.66038	5.66038	19.3396	66.5094
2wks	CB	1	9.90099	5.44554	3.46535	0	2.9703	14.8515	50.495	12.8713
2wks	CB	2	2.55102	7.65306	1.53061	0.510204	3.57143	21.9388	44.3878	17.8571
2wks	CB	3	4.2654	9.00474	3.79147	1.4218	3.31754	18.0095	41.2322	18.9573
2wks	CB	4	5.18135	9.32642	2.07254	0.518135	3.10881	23.3161	41.9689	14.5078
4wks	CTX	1	3.24324	1.62162	0	0.540541	2.7027	13.5135	17.8378	60.5405
4wks	CTX	2	0.45045	2.25225	0	0	3.6036	9.00901	9.90991	74.7748
4wks	CTX	3	0.446429	2.23214	0	1.33929	1.78571	8.03571	18.3036	67.8571
4wks	CB	1	2.42718	13.1068	1.45631	0.970874	1.45631	32.0388	33.0097	15.534
4wks	CB	2	1.08696	5.43478	1.63043	0.543478	3.80435	32.0652	34.2391	21.1957
4wks	CB	3	1.40187	7.00935	1.40187	0.934579	0.46729	39.2523	25.2336	24.2991
8wks(adult)	CTX	1	0	0.990099	0	0	3.9604	9.90099	25.2475	59.901
8wks(adult)	CTX	2	0.858369	2.14592	0.429185	0.429185	3.00429	9.87124	18.8841	64.3777
8wks(adult)	CTX	3	0.854701	2.13675	0.42735	0.854701	2.99145	11.9658	21.7949	58.9744
8wks(adult)	CB	1	3.46821	4.62428	0	1.15607	4.62428	25.4335	35.2601	25.4335
8wks(adult)	CB	2	0.515464	4.63918	0.515464	0.515464	5.15464	21.134	40.7216	26.8041
8wks(adult)	CB	3	0	2.5641	0.512821	1.02564	7.17949	17.4359	43.0769	28.2051

## Sheet: Fig. 2FG
Type	Number	-/-	3/-	6/-	9/-	-/+	3/+	6/+	9/+
mock	①	85	96	0	26	0	1	0	5
mock	②	88	96	0	27	1	1	0	8
mock	③	59	62	0	17	0	0	0	4
mock	④	80	88	0	38	0	0	0	10
KCl	①	67	87	1	28	4	9	0	12
KCl	②	62	100	3	22	2	13	0	6
KCl	③	65	111	0	27	2	12	0	12
KCl	④	60	97	0	27	3	12	0	9

## Sheet: Fig. 2H
		meB(-)	meB(-)/actin	Average	SEM	proportion
	0hr	1.44611e-05	1.42453e-05			0.792547
	0hr	2.02037e-05	1.99022e-05			1.10728
	0hr	2.00742e-05	1.97746e-05	1.79741e-05	1.86475e-06	1.10018
	0.5hr	2.45029e-05	2.16933e-05			1.9718e-05
	0.5hr	1.11094e-05	9.83559e-06			8.94e-06
	0.5hr	3.04913e-05	2.6995e-05	1.9508e-05	5.07259e-06	2.4537e-05
	1hr	2.56311e-05	7.15337e-05			3.97983
	1hr	4.20552e-05	0.000117372			6.53006
	1hr	2.64686e-05	7.38712e-05	8.75921e-05	1.4905e-05	4.10988
	2hr	5.33527e-05	0.000112665			6.26821
	2hr	6.76852e-05	0.000142931			7.95207
	2hr	5.87557e-05	0.000124075	0.000126557	8.82472e-06	6.90298
	4hr	4.72163e-05	0.000108786			6.05237
	4hr	5.4392e-05	0.000125318			6.97219
	4hr	4.81361e-05	0.000110905	0.000115003	5.19391e-06	6.17027

## Sheet: Fig. 2I
	VGluT1										VGAT
	mock					KCl					mock					KCl
	1st	2nd	3rd	4th		1st	2nd	3rd	4th		1st	2nd	3rd	4th		1st	2nd	3rd	4th
	1.72345	-0.100137	-0.460004	-0.85445		0.0985724	-0.47346	-1.35248	1.72189		0.0790524	0.735732	0.346762	-0.54477		-0.640995	0.628554	2.03814	-0.977863
	0.728653	0.0988853	-0.829573	-0.0486603		1.01764	-0.781382	-0.941444	1.08852		1.14442	1.30432	1.15052	1.94942		-3.21858	0.380559	1.02707	3.88676
	-0.592217	0.543713	0.352514	0.199648		1.68105	1.278	0.429025	-0.886526		-0.512069	-0.625349	-1.95561	1.02832		1.05977	3.08269	-1.16484	-2.90128
	-0.341248	-0.929084	1.19648	0.423861		-0.217329	2.02934	-1.30522	-0.194328		1.31559	2.42304	-2.79206	1.28038		2.04628	3.27874	2.50722	1.70143
	0.462351	-1.02875	-0.0519461	1.20368		-1.07209	-1.82531	0.627108	2.04968		-1.1567	-3.97712	1.58596	1.00939		0.544377	1.10217	-1.04014	1.8036
	-0.63102	0.0755722	0.153335	-0.585332		1.19867	0.630707	0.755565	-0.516957		1.05508	1.6415	-0.749738	1.53135		2.99992	1.75588	1.64119	2.06646
	0.593468	0.613809	-0.926424	0.792491		-1.90745	0.668728	-0.377704	-1.07413		0.838216	1.23282	0.941326	-1.00321		0.218305	3.31363	1.52275	1.28899
	-1.37016	-2.26122	-0.663564	1.54774		-0.717388	-0.500059	3.45817	-0.591278		0.376647	-1.60247	0.363035	0.0911001		0.638099	-0.165657	0.517621	-0.143283
	0.825192	0.34735	2.2559	-0.510542		-0.256601	2.45054	0.776375	0.652299		0.210639	3.23681	0.260238	1.52431		-1.9736	2.17285	1.77293	0.786896
	0.107021	0.892784	-0.571563	0.938785		0.0725993	-0.677802	0.94739	-0.528379		1.14004	-0.574029	0.373831	2.52114		2.55807	0.311402	3.92744	2.57716
	0.359867	0.891532	3.15166	0.690789		-1.32478	2.97188	0.239547	2.19723		-2.29951	1.76558	1.77262	1.76104		-1.2656	0.557832	1.17618	0.314374
	0.0885587	1.09587	1.68903	0.23673		0.925172	0.328262	-0.893253	-0.601761		-0.88195	0.977156	-0.337611	0.00911293		-1.81463	0.874203	2.29928	2.27503
	0.268962	-0.0949737	-1.24483	0.152709		-0.495835	-0.323098	-1.04659	-0.201056		1.13237	0.211108	-0.538981	1.94661		-0.195229	0.561275	-0.392843	1.47956
	0.116253	1.07538		1.06349		-0.24471	1.08617	-1.80794	-0.183532		0.647799	-0.82797		1.36206		1.68938	3.29408	2.30882	1.66043
	1.38612	-0.214669		0.801722		0.290554	-0.356269	1.16175	1.03704		1.29681	0.384001		2.07741		-1.82339	1.95334	3.10851	-1.0877
	1.79699	2.48794				3.48602	-0.195111	0.397732	0.585019		-0.385959	-0.595151				3.6092	0.112849	1.24189	1.91375
	0.980873					0.458753	2.41987	-1.72549	-0.158029		0.417328					-1.26122	-2.01162	-1.92212	2.31633
						0.240016	-0.0236261	-0.0591434	-0.0535107							2.122	3.15388	-0.925916	0.287619
						0.961472	0.0256601	0.426678	3.33707							4.10378	2.03626	0.0343036	2.87413
						2.88723	-0.485039	-0.0902798	1.03908							-0.249679	0.11144	0.964952	5.03881
						-1.24952	0.999493	5.70499	0.185253							-1.77067	2.95877	2.78087	-0.344652
						0.119069	0.7443	0.596441	-0.500372							6.54055	0.845413	1.41463	2.73847
						-0.440603	0.307452	-0.12392	-0.802348							1.39898	2.44823	0.00222851	1.84804
						-0.105144	-0.287425	1.93984	5.75913							0.649677	1.0582	-0.456681	1.6595
						2.53988	1.25093	1.07553	-1.05347							1.76949	3.08066	2.83188	0.184353
						3.25336	-0.177117	0.634305	-0.908118							3.7292	1.5869	0.503227	1.54684
						3.78017	0.0289459	1.27581	0.683905							2.81577	-0.585451	2.88242	1.82144
							-1.31633	0.874791	-0.599883								0.200312	2.20117	-0.437279
							-0.404303	1.17911	1.09478								2.18819	5.93691	-0.142188
							1.90057	0.879015	0.332486								3.15529	1.82112	2.15361
							3.41577		0.732408								0.672051		4.16542
							0.351105										1.61975
							1.8239										0.519968
							-0.23939										2.05504
average	0.382536	0.218375	0.311616	0.40351		0.55477	0.489585	0.455191	0.440068		0.25987	0.356874	0.0323298	1.10291		0.899231	1.42081	1.35201	1.36628

## Sheet: Fig. 3B
	Body weight [g]
	genotype	1W	2W	4W	6W	8W
	[+/+]	5.2	7.5	16.9	21	24.2
	[+/+]	4.9	7.9	16	20.7	23.2
	[+/dISE]	5.1	7.4	15.5	18.8	23.4
	[+/dISE]	4.6	7.3	15.7	20.7	24.1
	[+/dISE]	2.6	3.9	5.6	13.1	18.8
	[+/dISE]	4	6.2	13.2	19.9	22.4
	[+/dISE]	4.2	6.6	14.4	19.8	23.3
	[dISE/dISE]	3.3	4.7	8.9	16.2	21.7
	[dISE/dISE]	4	5.4	10.4	17.3	22.1
	[+/+]	5.2	8.8	18.6	21.6	24.3
	[+/+]	5.1	8.9	18.5	21.2	23.5
	[+/dISE]	5.3	6.8	13.6	18.5	22.2
	[+/dISE]	5.1	8	17	21	24.4
	[+/dISE]	4.7	8.2	15.8	20.3	22.9
	[+/dISE]	4.7	5.3	12.4	17.1	20.6
	[+/dISE]	4.4	7.5	15	18.5	22
	[+/+]	5.2	8.8	20.1	22.6	25
	[+/dISE]	5	8.3	17	21	24.4
	[+/dISE]	4.4	4.6	12.6	18.3	21.4
	[+/dISE]	4.1	6.8	14.9	18.4	21.1
	[+/+]	3	4.8	8.9	13.3	X
	[+/+]	5	7.6	14.3	17.5	19.6
	[+/+]	4.8	7.4	14.4	X	X
	[+/dISE]	4.6	7.1	14.1	16.5	18.2
	[+/dISE]	4.5	6.7	12.3	15.7	18
	[+/dISE]	4.5	6.9	13.1	16.4	18.7
	[dISE/dISE]	2.9	4	8	15	17.8
	[dISE/dISE]	3.2	4.2	7.1	13.3	15.6
	[+/+]	5.1	8.7	16.1	16.9	19.5
	[+/+]	5.5	9.3	16.5	17.3	19.9
	[+/dISE]	4.9	8.4	16.4	16.9	17.5
	[+/dISE]	5.1	8.7	14.7	16.1	18.5
	[dISE/dISE]	4.2	3.7	8.8	13.2	15.5
	[dISE/dISE]	2.9	4.6	9.6	13.2	16
	[+/+]	5	8.6	16.6	17.4	19.7
	[+/+]	4.6	7.5	16.3	18.5	19.8
	[+/dISE]	5	8.5	15.5	17.2	18

## Sheet: Fig. 3C
				PTPRD/actin
			PTPRD/actin
			S1 fraction				P2 fraction
			[+/+]	[dISE/+]			[+/+]	[dISE/+]
		211022	1.05983	0.814013		211022	0.902142	1.03181
			0.940167	0.840759			1.09786	0.987842
			[+/+]	[+/dISE]			[+/+]	[+/dISE]
		211022	0.66741	0.718555		211028	0.84541	0.984489
			0.996353	1.12646			0.979446	1.17821
			1.38495	1.06858			1.24388	1.20986
			0.951284	1.05409			0.931261	1.00152
			[+/+]		[dISE/dISE]		[+/+]		[dISE/dISE]
		220110	1.05636		1.06976		0.848306		1.00693
			0.919933		1.10539		0.820003		0.86163
			0.867204		1.09836		0.960548		1.2592
			1.1565		1.18578		1.37114		1.18662

## Sheet: Fig. 3D
			# of clone
			[9/+]	[6/+]	[3/+]	[–/+]	[9/–]	[6/–]	[3/–]	[–/–]	sum
[+/+]	OB	#1	161	5	12	12	0	0	2	0	192
		#2	169	7	7	6	2	0	1	1	193
		#4	169	9	5	2	1	1	6	1	194
	CTX	#1	105	36	29	7	1	1	6	2	187
		#2	118	48	17	1	0	1	3	2	190
		#3	118	54	14	8	1	0	1	1	197
		#4	149	48	19	6	5	1	8	1	237
	Hipo	#1	68	64	36	8	0	0	11	3	190
		#2	60	87	25	22	0	0	8	4	206
		#3	64	64	44	18	2	0	14	4	210
		#4	63	94	21	18	1	1	4	2	204
	STR	#1	66	6	67	11	2	0	17	3	172
		#2	72	11	87	10	2	0	17	4	203
		#3	69	17	95	9	1	0	18	6	215
		#4	90	16	60	16	0	0	14	8	204
	TH	#1	44	26	89	19	0	0	16	1	195
		#2	60	31	97	13	0	0	16	6	223
		#3	40	33	103	9	0	0	23	0	208
		#4	54	28	89	7	0	0	17	4	199
	CB	#1	47	77	57	4	1	3	9	3	201
		#2	69	75	46	3	0	1	7	3	204
		#3	73	83	42	2	3	3	9	2	217
		#4	48	97	33	5	0	0	10	4	197
	MO	#1	28	28	107	10	1	0	19	4	197
		#2	41	34	68	21	0	0	20	5	189
		#3	37	57	77	9	1	2	8	2	193
		#4	26	36	85	26	0	1	22	0	196
			[9/+]	[6/+]	[3/+]	[–/+]	[9/–]	[6/–]	[3/–]	[–/–]	sum
[+/dISE]	OB	#1	138	5	6	3	61	0	12	3	228
		#2	126	3	2	7	52	2	4	6	202
		#3	128	2	5	7	53	5	4	5	209
		#4	138	7	3	4	67	1	1	2	223
	CTX	#1	107	29	15	5	11	12	14	6	199
		#2	114	34	12	3	10	16	7	6	202
		#3	119	32	4	1	16	13	11	1	197
		#4	115	38	5	5	10	14	5	5	197
	Hipo	#1	46	62	23	7	4	8	33	5	188
		#2	49	61	12	11	4	18	26	6	187
		#3	57	61	19	11	8	14	20	9	199
		#4	65	83	10	9	2	10	8	8	195
	STR	#1	76	12	34	4	4	6	42	12	190
		#2	48	5	41	10	3	12	54	12	185
		#3	63	4	43	5	4	2	54	8	183
		#4	72	2	39	10	6	1	55	10	195
	TH	#1	35	24	44	4	7	16	57	5	192
		#2	72	33	67	11	6	15	64	8	276
		#3	72	44	69	4	7	16	66	12	290
		#4	70	52	49	3	6	23	66	12	281
	CB	#1	41	51	24	2	10	18	41	4	191
		#2	58	64	18	2	8	16	24	1	191
		#3	51	42	24	6	9	10	24	3	169
		#4	51	55	19	3	8	9	27	7	179
	MO	#1	19	20	56	3	2	10	70	13	193
		#2	25	24	48	10	8	16	58	8	197
		#3	30	36	38	3	4	22	45	9	187
		#4	18	38	50	10	6	16	49	10	197
[dISE/dISE]	OB	#1	69	3	0	0	121	9	9	12	223
		#2	68	0	0	3	102	9	11	24	217
		#3	55	0	0	1	115	9	11	24	215
	CTX	#1	123	29	1	2	26	28	19	5	233
		#2	109	30	3	6	8	19	18	4	197
		#3	80	30	2	2	22	20	17	7	180
	Hipo	#1	61	54	1	4	11	33	47	12	223
		#2	59	21	5	2	6	35	43	29	200
		#3	67	45	6	5	14	29	28	9	203
	STR	#1	80	2	7	0	8	4	127	9	237
		#2	41	5	12	2	15	7	79	14	175
		#3	48	9	0	0	4	7	115	6	189
	TH	#1	36	7	0	1	17	50	110	19	240
		#2	39	11	5	3	17	28	166	12	281
		#3	26	16	1	0	6	18	105	14	186
	CB	#1	68	47	1	1	17	21	44	7	206
		#2	52	27	5	0	16	17	66	3	186
		#3	42	47	1	0	13	20	60	10	193
	MO	#1	14	16	4	4	14	16	149	19	236
		#2	20	11	11	3	5	8	112	19	189
		#3	9	4	5	3	12	18	123	17	191

[truncated: 35 more sheets: Fig. 4A, Fig. 4B, Fig. 4C, Fig. 4D, Fig. 4E, Fig. 4F, Fig. 5A, Fig. 5B,C, Fig. 5D, Fig. 6A, Fig. 6B, Fig. 6C, Fig. 6D, Fig. 6E, Fig. 6F, Table1dISEHP, Table1 PTPKOHP, Table1dISEASR, Table1PTPKOASR, Table1dISERR …]
