# Supplementary material for: Alternative microexon splicing code for a four-amino acid peptide of PTPRD governs behavioral development
Source: Proc Natl Acad Sci U S A. 2026 Apr 8;123(15):e2515310123. doi: 10.1073/pnas.2515310123 (PMC13080001; doi:10.1073/pnas.2515310123)
Supplement: Supplementary file 3 — Dataset S02 (XLSX) [file pnas.2515310123.sd02.xlsx]

## Sheet: SI Fig. S1
	C1 series										C1 series										C2 series										C2 series										C3 series
	Red (=Shank2)										Blue (=Gephyrin)										Red (=Shank2)										Blue (=Gephyrin)										Red (=Shank2)
	[36-40]	[26-30]	[16-20]	[06-10]	[31-35]	[21-25]	[11-15]	[01-05]	[41-44]		[36-40]	[26-30]	[16-20]	[06-10]	[31-35]	[21-25]	[11-15]	[01-05]	[41-44]		[36-40]	[28-30]	[16-20]	[06-10]	[31-35]	[21-25]	[11-15]	[01-05]			[36-40]	[28-30]	[16-20]	[06-10]	[31-35]	[21-25]	[11-15]	[01-05]			[36-40]	[28-30]	[16-20]	[06-10]	[31-35]	[21-25]	[11-15]	[01-05]
	[9/+]	[6/+]	[3/+]	[–/+]	[9/–]	[6/–]	[3/–]	[–/–]	[Fc]		[9/+]	[6/+]	[3/+]	[–/+]	[9/–]	[6/–]	[3/–]	[–/–]	[Fc]		[9/+]	[6/+]	[3/+]	[–/+]	[9/–]	[6/–]	[3/–]	[–/–]	[Fc]		[9/+]	[6/+]	[3/+]	[–/+]	[9/–]	[6/–]	[3/–]	[–/–]	[Fc]		[9/+]	[6/+]	[3/+]	[–/+]	[9/–]	[6/–]	[3/–]	[–/–]	[Fc]
	7.87108	4.51696	0.424487	0.729749	0.45844	2.26028	2.23431	-1.41803	0.805321		0.261139	0.741483	0.329983	-0.0833954	0.554509	1.07225	1.05754	-0.0780756	-0.0871505		12.059	5.26846	1.2162	3.32392	3.01256	-0.509604	4.11078	0.50491	-0.915158		1.46497	0.391786	0.35533	-0.0635244	2.15748	0.128457	2.51328	-0.411344	0.0608645		8.78061	6.55225	3.28825	0.25488	9.05833	8.17462	1.1569	-0.154587	-0.650734
	5.48454	1.61236	-0.11813	1.91183	6.1675	5.96864	5.7948	-1.23184	-1.899		-0.461413	0.0837083	0.168199	0.260669	4.27335	1.52709	4.58268	-0.60489	-0.256914		2.9542	3.78831	1.44056	0.317153	4.1959	1.36358	6.80791	0.700333	-0.796402		0.225308	0.35752	0.423079	0.395385	2.45132	0.374888	5.01812	0.62038	-0.0362997		10.8187	7.6245	2.17501	0.671544	6.1082	13.4675	7.31251	0.911873	-0.439664
	6.27421	4.43341	0.758225	-1.26924	4.85665	9.29131	4.6013	3.54266	1.65492		0.213886	0.10311	0.290084	-0.420419	2.9168	2.14528	1.94078	-0.037082	-0.0797967		0.165383	1.89791	1.66759	3.45207	0.589087	7.65626	5.86036	0.202308	-1.0153		0.614747	0.357677	0.426052	0.855389	0.151614	6.06736	6.38984	0.473304	-0.00453746		8.07308	7.70648	4.46439	1.95345	6.45289	9.85614	2.5283	0.706279	-1.04299
	6.6563	4.27929	1.22965	1.34309	7.63623	1.20884	1.83376	1.28254	0.836301		0.0810484	0.818151	0.354704	0.104205	2.34008	0.534012	0.944417	-0.684687	1.48641		3.54485	6.86705	0.049912	0.582829	7.10644	7.40576	2.06548	-0.174927	-0.510699		0.00704088	0.00860552	0.412283	0.230002	1.04768	3.61088	2.27076	0.154899	0.0715041		9.18022	6.48606	1.55995	5.34841	6.60748	1.45214	1.30945	0.747898	-0.140348
	7.37587	10.5936	4.47612	2.89709	9.7571	-0.269275	0.169764	2.28563	1.36155		-0.045531	-0.750558	0.626169	0.357833	8.33077	-0.699394	0.288833	0.306983	-0.59738		7.64515	7.46756	1.76038	1.42132	1.19288	8.974	3.23521	0.188383	-0.822219		-0.999806	0.336554	0.142226	-1.42288	1.30663	0.436378	3.71978	0.0680619	0.103579		4.40916	2.55052	0.231723	4.02958	8.44781	4.11954	7.8498	1.61518	-1.50675
	3.4142	6.22367	0.662625	2.67663	10.7309	6.05015	-0.104049	1.38377	-1.6108		0.192607	1.22949	-0.00140818	0.2372	7.93132	5.14454	-0.20356	-0.0700959	-0.864621		8.93629	1.3301	0.0192451	0.963349	3.13695	10.7181	4.0252	3.51559	-0.98901		0.294935	0.456249	-0.0132994	-0.0787014	2.64878	1.40849	1.51176	0.595502	0.13143		7.36164	2.19222	2.20239	0.013143	4.21061	6.40016	2.42034	-0.0627421	-0.599414
	3.63623	11.0725	2.32052	0.450617	10.0201	-0.0943478	0.416351	0.8133	-0.565148		0.295561	0.406337	0.657149	0.211852	7.41264	0.429963	0.708469	0.078545	-0.812831		4.39711	0.817055	3.49775	1.29865	11.0159	6.53457	8.49835	0.39914	-1.14328		-0.149736	0.459379	0.116566	-0.214825	1.19429	0.00844906	2.79461	2.03482	-0.0422453		1.40333	2.96562	1.28301	0.279914	2.77364	3.29905	0.615843	0.946138	-0.860709
	4.76011	8.75323	0.663251	1.28551	1.53757	5.5842	0.199022	0.778722	1.23747		-0.178526	0.719578	-0.00844906	0.117661	0.513202	-0.400861	0.20575	0.237982	0.664972		4.75588	0.763075	1.64444	3.34864	7.94274	12.5298	6.2534	1.43149	0.961628		0.435283	-0.584863	0.346568	0.678272	1.48782	1.83564	4.49928	-1.01623	0.146137		1.54899	7.26212	6.40048	-0.373636	15.6708	-0.926893	0.551536	1.32728	0.856328
	10.7896	-1.36405	1.80857	0.935968	5.8358	2.54411	6.61233	0.288989	0.715041		0.145668	-1.0516	0.688598	-0.838648	1.90589	-0.439664	0.873695	0.0567965	-0.332017		7.15776	-0.336554	5.07523	1.69717	4.3799	10.7763	2.71387	-1.23481	-1.26971		0.262703	0.155525	-0.107334	0.621162	0.826913	2.01009	2.88238	-3.05183	0.109838		0.494896	5.27628	6.34258	0.974771	6.54505	-0.320595	0.971798	0.00250343	0.00657149
	15.3665	1.07021	-0.912186	0.528379	5.36938	2.25778	2.14825	-0.947703	2.06314		-0.284921	0.0425582	0.386779	0.85492	2.83216	2.07581	0.39429	-0.120164	0.456562		7.31532	2.607	0.517583	0.706592	1.71078	0.314806	6.40736	-0.722708	-0.211539		0.281792	0.0890281	0.0179934	0.251594	-0.0987288	0.0650891	3.73308	-0.566869	0.213886		0.574849	0.764171	2.31254	0.404616	2.75549	3.77548	3.5303	0.327323	0.116096
	0.925329	-2.62875	-0.985724	1.39316	4.25066	4.36284	1.57685	-0.0652455	-0.156464		0.0995112	-2.24714	-0.423705	-0.761354	-1.16472	1.16441	0.475651	-0.0117348	-0.254411		3.20642	5.21385	2.7968	0.763701	3.75029	2.24995	2.5499	1.51223	-0.776688		-0.997146	0.787014	0.493644	0.0411501	0.499903	1.04362	1.31649	-0.811423	0.258792		1.36984	0.923138	0.864151	0.483474	7.07405	5.51207	5.48485	0.882457	-0.608645
	0.148484	-0.940506	1.46341	-0.391004	14.4845	6.21194	4.17477	-0.264894	0.423548		-0.173675	-0.736789	-0.302445	-1.78228	5.77431	1.19335	2.15686	-0.14911	-0.604734		6.6793	1.37751	2.34023	0.137688	3.22942	2.51813	2.11539	-1.11934	-0.694701		0.430433	0.235166	0.377078	-0.0711912	-0.220771	1.27847	0.339684	-0.640095	0.176491		3.14039	3.46787	0.986506	1.25328	5.31274	3.67706	2.43708	0.981656	-0.163974
	0.832232	0.829729	-0.574067	3.39433	7.82383	8.70019	5.29365	0.495991	3.58788		0.45844	0.112185	-0.193859	1.02187	2.11273	1.35216	3.2931	0.238921	0.0483474		5.43212	2.74391	1.82656	3.78815	5.8056	1.97849	0.435909	1.50753	-1.40145		-0.000156464	0.126267	2.41268	-0.853355	4.4597	0.186192	0.520556	0.367534	-0.00265989		1.13264	0.141756	1.59562	0.560141	10.7148	3.84917	1.28926	0.971798	-0.283826
	6.42833	4.30933	3.05762	3.19906	13.7133	2.09302	2.52674	0.950363	0.279601		0.0624292	0.217954	-0.328418	-0.0531978	3.5691	0.351262	1.41522	0.279288	0.128926		4.68094		1.30788	3.61495	-0.496461	11.0827	0.198709	3.43705	0.149893		0.0289459		-0.180247	-0.426834	-1.50644	8.48693	-0.163505	0.70002	-0.0284765		6.71325	4.17071	2.71403	2.17642	11.3584	5.74724	3.67237	-0.0905927	0.43231
	2.93401	6.76457	-1.21917	2.81901	3.86279	4.26177	2.50327	1.7452	0.83896		1.24045	0.437317	-0.329983	0.595033	1.09353	0.526189	8.28822	0.469079	0.260513		6.70011		2.38013	3.24256	5.73081	10.3831	1.62081	-2.41033	0.424956		0.222335		-1.06177	0.397732	0.119069	6.09381	0.848661	-0.58987	-0.0641503		3.9781	5.14423	1.36171	0.857423	5.77963	1.97567	2.39719	-0.812518	0.30401
	3.52811	5.46639	-1.28676	2.51657	3.56112	3.07843	5.00216	0.840056	0.877294		0.578604	0.59957	-0.258009	-0.220145	2.47464	0.154899	5.58686	0.191043	0.790457		3.42609		3.52295	4.14818	5.49111	2.60779	0.511794	-0.0877764	0.49161		-0.0744769		0.435909	0.711129	2.35995	1.25218	-0.177274	0.0308234	0.788579		2.52517	3.70444	1.3905	0.0996676	0.0500685	0.0485039	0.232193	0.252064	-0.872444
	8.72146	1.61048	1.62613	2.91665	5.21104	4.40133	0.544182	8.70331	1.66259		0.323568	-0.920791	-1.02922	0.945669	3.47225	1.15079	0.287894	-0.0190886	0.129239		5.2744		-0.467671	0.632741	8.8845	7.586	1.20055	0.675455	-0.978839		-0.0278506		0.0314493	-0.152865	2.66286	3.03353	0.330609	-0.20043	0.00265989		6.42426	4.26834	8.63901	0.961628	5.67464	0.25707	0.145512	-0.61021	-0.59738
	5.52522	3.06388	3.04557	0.570155	0.707218	3.86153	0.451086	3.81444	0.163974		1.00857	0.272404	-0.160532	0.05664	0.102953	0.631646	0.130491	0.478937	0.0305105		15.6131		4.69439	-0.00813613	12.9993	5.62629	0.331547	1.1206	-1.07225		-0.381616		0.395541	-0.315275	7.11035	2.93073	0.533073	0.182124	0.125484		3.86748	0.504127	2.55741	0.608645	0.242676	0.558577	7.71321	0.779035	-0.96288
	5.28677	1.94829	3.02899	5.18319		0.113749	0.348289	1.2176	1.66744		0.83677	-0.335459	-0.272091	0.613026		-0.168512	0.396793	-0.282418	0.331704		6.37576		3.1939	-0.779191	4.41416	4.50773	2.00368	2.02824	-0.246431		-0.15224		-0.34203	-0.601135	1.02453	1.24076	0.661687	0.256445	-0.00438099		3.78471	1.3096	4.54074	3.63466	9.31869	0.620537	3.88406	-0.771837	-0.659183
	4.08825	4.294	0.0671231	3.02868		0.432936	0.834736	0.311989	1.20133		0.537611	0.0812049	0.0876199	0.416194		-0.158655	0.386936	0.39867	-0.176179		4.95647		6.34884	0.798593	13.6736	7.2241	1.51755	4.36034	-0.755878		0.0591434		0.0841777	-0.00719735	3.72823	0.94473	0.741327	-0.431215	0.0561706		2.96484	2.89662	-0.524624	1.33542		1.76272	7.80067	-0.202152	-0.313554
	7.25258	6.01886	3.96261	3.37947		1.64678	1.28332	1.80231	1.78244		0.145981	0.685469	0.102015	0.636183		0.473304	0.22171	-0.129239	0.570625		6.92854		3.80927	-0.249873		2.5233	0.618659	1.79715	-0.594251		-0.669823		1.06098	-0.0140818		0.644006	0.29603	-0.196675	-0.0294152		2.20927	1.74645	4.67843	2.14137		6.15733	8.63744	-0.549658	-0.765579
	5.40443	6.65113	6.6951	3.72369		2.11352	2.06611	5.36453	-0.768865		0.181655	0.747898	0.533073	0.241581		0.0240955	1.57012	-0.400392	-0.117661		9.51881		1.81749	0.656367		7.443	0.0564835	4.48676	-1.21307		0.285703		0.148328	0.271622		1.48093	0.109681	0.123137	0.0735381		5.63505	1.30569	-0.774497	1.33683		15.239	6.85328	0.124076	-0.866968
		8.56703	3.61244	0.970077		2.86689	3.94164	-1.73315	2.13433			-0.184784	-0.666068	-0.169138		0.970077	5.64616	0.0783885	-0.348133				5.46873	0.800001		10.1188	0.821593	0.933152	2.50483				1.10604	0.0521025		1.89713	0.550441	0.549189	0.136124			1.16722	-0.741014	4.52557		2.97923	3.41358	-0.189634	-0.0912186
			0.743517	4.01612		10.5113	0.921104	-0.315275	0.914689				0.483943	-0.727871		2.38123	2.85938	-0.439977	-0.310268				2.85046	0.6257		9.51161	2.7364	3.69991	-0.71817				0.459691	0.458596		1.57012	0.686721	0.635714	0.0132994				1.06036	1.83767		1.88617	-0.259417	0.395541	-0.637904
			1.75287	4.4284		12.2978	-0.181811	0.149423	1.048				0.183376	0.611618		4.41088	0.63587	0.112967	0.217016				2.03779	2.44741		8.52948	8.94959	5.40975	-1.07162				-0.0614904	-0.219206		2.23399	6.53832	0.343126	-0.0422453				0.551067	2.54035		4.44358	1.86896	0.45578	-0.345316
			1.1134	4.50241		-1.22903	3.05246	-0.0736946					0.161314	0.140348		0.182124	4.80282	-0.0837083					-0.155995	4.20153		0.287268	0.491849	2.57587	-0.348602				0.0513202	-0.0201839		0.0688442	0.327794	-0.0700959	-0.0201839				-0.439508	0.643693		5.04503	1.72204	1.01295	-0.793586
			-0.687816	4.98667		4.73851	2.19519	0.302132					-0.492705	0.309017		3.9044	0.00735381	0.0801096					4.52729	-0.659027		1.2963	0.23874	0.995737	0.586271				-0.442168	-0.12079		0.273186	-0.00142107	-0.334051	-0.142695				1.14829			4.81581	2.8187	2.27655	-0.378643
			1.76445	4.73241		1.9666	2.99034	0.183376					0.220927	0.0910621		4.78186	0.679211	-0.212009								0.856328	1.20491	1.48797	-1.72987							0.446392	0.167055	0.123137	-0.0547624				-0.238921				3.7991	0.468923	5.09056
			2.14841	1.89071		5.54149	3.93006	-1.21901					0.265363	0.163192		4.71739	0.405086	-1.12091								1.24217	-0.44148	3.45551	-1.20039							0.0768239	-0.00726326	0.61772	-0.889811								-0.567652	2.87331	-0.933621
			0.81111	3.12208		6.08739	-1.11731	-1.77947					0.914846	-0.377391		2.76754	0.258948	-0.459222									0.568429	2.24104	-0.054293								0.0533691	-0.347194	0.168355								-1.38949	1.94954
				5.17051				0.829103						0.0987288				0.246118										-0.416977										-0.135654									1.8226	4.24456
				5.87757				1.10777						-0.424331				0.342656										4.72944										4.00204									-0.855169	3.53922
				2.98408				1.49814						-0.0339527				0.560454										2.40298										1.50143									2.23503	2.33351
				1.27988				1.27581						0.382398				0.477215										2.85625										1.93374									-1.03928	1.63959
				1.34465				0.216703						0.168668				0.0017211										1.67839										0.663095										0.535577
				4.48113				0.790926						-0.472209				0.799688										6.13308										2.47026
				3.33159				5.15956						-0.595972				0.78279										3.02523										1.25203
				-0.539801				6.28297						-0.261451				2.14293
																					[36-40]	[28-30]	[16-20]	[06-10]	[31-35]	[21-25]	[11-15]	[01-05]	[41-44]		[36-40]	[28-30]	[16-20]	[06-10]	[31-35]	[21-25]	[11-15]	[01-05]			4.38139	3.48393	2.12963	1.4828	6.53453	4.21748	2.71656	0.824476	-0.265843
	Red (=Shank2)										Blue (=Gephyrin)										[9/+]	[6/+]	[3/+]	[–/+]	[9/–]	[6/–]	[3/–]	[–/–]	[Fc]		[9/+]	[6/+]	[3/+]	[–/+]	[9/–]	[6/–]	[3/–]	[–/–]	[Fc]
	[36-40]	[26-30]	[16-20]	[06-10]	[31-35]	[21-25]	[11-15]	[01-05]			[36-40]	[26-30]	[16-20]	[06-10]	[31-35]	[21-25]	[11-15]	[01-05]			22	13	27	27	20	29	30	37			22	13	27	27	20	29	30	37
	[9/+]	[6/+]	[3/+]	[–/+]	[9/–]	[6/–]	[3/–]	[–/–]	[Fc]		[9/+]	[6/+]	[3/+]	[–/+]	[9/–]	[6/–]	[3/–]	[–/–]	[Fc]		6.26014	3.06194	2.41437	1.52863	5.38827	5.63228	2.5903	1.71148	-0.513687		0.0527497	0.244301	0.262541	0.0141513	1.67056	1.76304	1.6335	0.294474	0.0424956		4.38139	4.38139	4.38139	4.38139	4.38139	4.38139	4.38139	4.38139	4.38139
	22	23	30	38	18	30	30	38	25		22	23	30	38	18	30	30	38	25																						1	0.795167	0.486062	0.338433	1.49143	0.96259	0.620022	0.188177	-0.0606756
	5.57745	4.22372	1.38174	2.52108	6.44356	3.96202	2.20809	1.16761	0.810221		0.250883	0.0465787	0.0662417	0.0372055	3.13586	1.40665	1.67659	0.0910127	0.0109275		6.26014	6.26014	6.26014	6.26014	6.26014	6.26014	6.26014	6.26014	6.26014		1.67056	1.67056	1.67056	1.67056	1.67056	1.67056	1.67056	1.67056	1.67056
	0.724989	0.763036	0.338593	0.284697	0.958616	0.596512	0.362718	0.329447	0.238922		0.0870702	0.162492	0.0806079	0.0921484	0.641707	0.306951	0.384785	0.0592602	0.105808
																					1	0.489118	0.385674	0.244185	0.860728	0.899706	0.413777	0.273394	-0.0820569		0.0315761	0.146239	0.157158	0.008471	1	1.05536	0.977814	0.176273	0.025438
	5.57745	5.57745	5.57745	5.57745	5.57745	5.57745	5.57745	5.57745	5.57745		3.13586	3.13586	3.13586	3.13586	3.13586	3.13586	3.13586	3.13586	3.13586
	1	0.757286	0.247738	0.452013	1.15529	0.710364	0.395896	0.209344	0.145267		0.0800045	0.0148535	0.0211239	0.0118645	1	0.448568	0.534649	0.0290232	0.00348467

## Sheet: SI Fig. S2B
		template	*1, [9/+]:[6/+]:[3/+]:[–/+]:[9/–]:[6/–]:[3/–]:{–/-]=1:1:1:1:1:1:1:1
			*2, [9/+]:[6/+]:[3/+]:[–/+]:[9/–]:[6/–]:[3/–]:{–/-]=1:5:1:1:1:1:1:1
			*3, [9/+]:[6/+]:[3/+]:[–/+]:[9/–]:[6/–]:[3/–]:{–/-]=1:1:1:1:1:1:10:1
		# of clones
			*1	*2	*3
		[9/+]	35	18	12
		[6/+]	36	79	7
		[3/+]	35	20	11
		[–/+]	28	13	10
		[9/–]	29	19	14
		[6/–]	29	21	14
		[3/–]	29	21	114
		[–/–]	19	20	18

## Sheet: SI Fig. S3A-D
																					Fig. S3C													Fig. S3D
		Fig. S3A						Fig. S3B
								amount of Ptprd transcripts (normalized by actin transcripts)													Bassoon signal													Shank2 signal
		# of clones																			Fc			IL1RAPL1-Fc										Fc				NRXN-Fc
			DIV3	DIV8	DIV16			pan Ptprd				Ptprd meB(+)				Ptprd meB(–)					DIV3			DIV3			DIV8			DIV16				DIV3				DIV3				DIV8				DIV16
		[9/+]	35	69	116			DIV3	DIV8	DIV16		DIV3	DIV8	DIV16		DIV3	DIV8	DIV16			1st	2nd	3rd	1st	2nd	3rd	1st	2nd	3rd	1st	2nd	3rd		1st	2nd	3rd	4th	1st	2nd	3rd	4th	1st	2nd	3rd	4th	1st	2nd	3rd	4th
		[6/+]	115	113	55			0.331215	0.867794	1.10587		0.097476	0.348582	0.354391		0.24941	0.039528	3.06778			0.172423	0.0740075	0.148797	0.191981	0.411501	0.0592999	-0.170859	0.389283	0.776218	1.76977	0.838335	0.97305		-0.0564835	0.18275	0.255193	0.239547	0.352201	0.423548	0.597849	0.346099	0.657306	0.979309	0.861178	0.940506	1.09947	1.42273	1.82343	1.03751
		[3/+]	0	0	0			0.35229	0.746329	0.846476		0.10283	0.345929	0.34111		0.413674	0.112127	0.347743			0.190573	0.357051	0.166634	0.116253	0.138001	0.204968	1.63333	-0.505535	0.596598	3.28324	1.66994	1.40114		0.603795	0.319656	0.459848	0.32169	0.343595	0.298221	0.422297	0.642442	0.905301	0.491454	0.714102	1.19351	0.731626	1.34371	1.22496	1.54712
		[–/+]	50	29	30			0.311401	0.898049	1.01856		0.106834	0.368398	0.277533		0.497239	0.159539	0.424448			0.19073	0.264424	0.200743	0.343126	0.264268	0.0389596	0.788423	-0.291806	-0.00422453	0.747116	2.16374	1.37939		0.398358	0.348915	0.250812	0.43231	0.3062	0.151457	0.47127	0.402113	0.794838	0.739762	0.67483	0.955996	1.26705	1.30069	1.37047	1.42727
		[9/–]	2	0	4			0.425987	0.599279			0.13323	0.376939			0.650124	0.0622237	5.54394			0.0337962	0.270996	0.259574	0.328575	0.319969	0.0247213	0.48895	0.35752	0.894818	1.62019	0.965227	3.20094		0.370194	0.296499	0.284295	0.373636	0.420575	0.334207	0.515549	0.310738	0.838648	0.917505	0.827539	0.926111	1.27988	1.57825	1.65758	0.844124
		[6/–]	2	0	4			0.354019	0.904125			0.102754	0.360051			1.04574	0.0138478	5.15983			0.0176804	0.288363	0.241111	0.256132	0.324507	0.338588	0.798906	-0.537924	0.232349	1.19648	1.0203	6.53206		0.672796	0.371446	0.135654	0.400235	0.484882	0.442324	0.582203	0.425426	0.766361	1.33229	0.737885	0.648857	0.790613	1.05003	1.76241	1.20728
		[3/–]	0	0	0			0.465686	0.885725			0.348852				0.830881	0.0219356	3.96483			0.372072	0.183063	0.652455	0.212322	0.0592999	0.0287894	0.763232	1.1824	1.84722	1.04205	1.56902	3.67503		-0.186818	0.281792	0.430433	0.504127	0.53276	0.359242	0.458283	0.32169	1.11731	1.2575	0.99871	0.937063	1.24561	1.0494	1.508	1.26673
		[–/–]	1	1	2											0.88966	0.267576				0.0747898	0.137063	0.164757	0.2602	0.133307	0.239547	-0.0899669	0.922825	0.608332	1.16597	1.79323	3.37884		0.379738	0.366752	0.212009	0.158185	0.350167	0.686721	0.434188	0.349228	1.56308	0.929866	0.649013	0.59472	1.14062	1.22198	1.8433	0.861804
		total	205	212	211											0.739572	0.376347				0.415412	0.296343	0.225152	0.0159593	0.0491297	0.300568	1.51692	2.02105	0.912029	1.34152	0.95756	1.27565		0.631802	0.494896	0.280697	0.465011	0.381772	0.506161	0.577978	0.482692	0.449365	0.995581	0.781382	1.15862	1.78995	0.976962	1.29349	1.18615
																0.674879	0.735291				0.331391	0.180716	0.275846	0.208567	0.067749	-0.0118913	1.41412	1.69419	0.904832	1.18647	0.332956	1.94266		-0.0258166	0.405711	0.402739	0.288989	0.260043	0.311051	0.536828	0.287268	0.971798	0.845375	0.650734	0.470644	1.18412	1.24029	1.25187	1.33026
																0.806125	-0.1046				0.140818	0.172423	0.293057	0.153804	-0.0400548	0.197771	0.978526	1.24921	-0.0935655	1.25875	0.764171	2.7921		0.514454	0.245336	0.428242	0.375044	0.458127	0.261921	0.486603	0.339058	0.92173	1.34356	0.912029	0.593781	1.78291	0.981656	1.56902	0.964288
																0.711786	0.465944				0.151614	0.217485	0.0247213	0.157559	0.125797	0.37082	1.68308	0.462038	0.749463	1.31649	-0.451242	0.92173		0.448895	0.529631	0.310425	0.355643	0.381459	0.459222	0.66419	0.150518	0.643693	1.39441	0.907492	0.878546	1.10761	0.857423	1.38831	0.825348
																0.716503	0.258473				0.215764	0.273343	0.260826	0.00735381	0.423861	-0.0993547	0.806572	1.18037	3.02476	1.03329	1.3179	1.87272		0.43497	-0.386466	0.240798	0.218424	0.513985	0.22875	0.908274	0.0679054	1.0433	0.574849	0.736007	0.895444	1.18256	1.40176	0.881519	1.24858
							n	6	6	3		6	5	3		12	12	6			0.148641	0.230472	-0.0921573	0.0865246	0.0810484	0.0497556	0.258322	0.886369	1.1062	0.886682	1.64115	1.46669		0.277567	0.21905	0.410562		0.518678		0.485821	0.263016	1.05879	0.858988	0.803443	0.986506	1.28285	1.22292	1.43478	1.34246
								0.373433	0.816884	0.990301		0.148663	0.35998	0.324345		1.55581	1.10833	3.08476			0.0837083		0.0607081	0.353609	-0.0934091	0.295561	0.463916	0.737885	0.482692	0.900451	2.02809	1.04737		0.384745	-0.037082	0.495209					-0.155995	0.893566	0.880893	0.770742	0.928301	1.06349	0.912186	1.06474	0.980717
								0.373433	0.373433	0.373433		0.148663	0.148663	0.148663		0.685466	0.685466	0.685466			-0.102171		0.0700959	0.213261	0.108273	0.334051	0.588305	-0.0273812	3.67706	1.09525	1.43212	0.944574		0.336398	0.326697	0.333894					0.544339	1.0857	0.786076	0.793273	0.708313	1.08617	1.18991	1.07851	0.881206
																					0.0965383		0.16992	0.172736	-0.0317622	0.0736946	0.157403	-0.232819	4.93472	0.849131	1.61706	1.37501			0.392568						0.320438	1.07397	0.642442	1.07068	0.893723	1.18866	0.870723	1.63505	1.95079
							average(% DIV3)	100	218.75	265.188		100	242.145	218.175		226.972	161.689	450.025			0.15709		0.39648	0.210131	0.00516331	0.118443	0.818151	0.188226	2.9251	-0.0907492	1.45199	1.56589			0.0844906						0.373949	0.838491	0.863056	0.707374	1.07913		1.28488	1.2356	0.811892
							sem	6.50941	13.2871	20.4057		27.1553	3.93905	15.9541		9.09096	9.9138	135.019			0.241893			0.297751		0.271622	0.472052	-0.0530413	0.979309	1.73002	1.19085	1.7779										0.833484	0.762293	1.52114	0.90405		0.871349	1.2586	1.12873
																					0.207002			0.305887		0.137688	0.808919	0.054606	1.34684	0.977588	0.697204	1.57137										0.798593	0.62523	0.746647	0.782946			1.02249
																								0.245023		0.133933	0.158655			1.3941	1.60485	1.30694										0.601761	0.733817	1.05206	0.874634
																								0.308234		0.130335	0.165852				1.13624	1.56261												1.35889	0.796402
																								0.103736		0.747272	2.19832				0.866655	1.49032												0.727714	1.16769
																										0.119539						1.51629												0.824722	0.592842
																										0.0483474						2.98737												0.852886	0.751028
																																												1.13984	0.881675
																																												0.774967
																					0.165251	0.226596	0.206984	0.20676	0.138038	0.173043	0.759142	0.50934	1.3632	1.23519	1.20942	1.99824		0.34564	0.261332	0.328721	0.344404	0.408034	0.371902	0.549333	0.321819	0.892854	0.897713	0.86905	0.861641	1.20145	1.15427	1.38443	1.1579
																																		0.320024	0.320024	0.320024	0.320024	0.320024	0.320024	0.320024	0.320024	0.320024	0.320024	0.320024	0.320024	0.320024	0.320024	0.320024	0.320024
																					0.19961	0.19961	0.19961	0.19961	0.19961	0.19961	0.19961	0.19961	0.19961	0.19961	0.19961	0.19961		1.08004	0.816601	1.02718	1.07618	1.27501	1.16211	1.71654	1.00561	2.78996	2.80514	2.71558	2.69243	3.75425	3.60683	4.32601	3.61818
																					0.827868	1.13519	1.03694	1.03582	0.691539	0.866904	3.80313	2.55167	6.8293	6.18801	6.05893	10.0107		Gephyrin signal
																																		Fc				NRXN-Fc
																																		DIV3				DIV3				DIV8				DIV16
																																		1st	2nd	3rd	4th	1st	2nd	3rd	4th	1st	2nd	3rd	4th	1st	2nd	3rd	4th
																																		-0.20888	0.375514	0.615373	0.510386	0.0143947	0.334051	0.403208	0.439821	0.893566	0.971955	0.833954	0.868689	1.0868	1.00528	1.61268	1.04017
																																		0.240642	0.354078	0.382085	0.323881	0.177587	0.544026	0.599257	0.341092	0.959594	0.49912	0.549345	0.657775	1.00372	1.34888	1.3556	0.991513
																																		0.305261	0.417759	0.302758	0.583298	0.431215	0.138471	0.243928	0.497869	0.858518	1.26814	0.784354	0.549502	1.13217	1.29537	1.03798	1.03329
																																		0.318561	0.260669	0.297125	0.478154	0.0879328	0.210288	0.449834	0.561706	0.882457	0.571876	0.827226	1.2381	1.23294	1.94626	1.03626	0.8266
																																		0.333425	0.419637	0.388657	0.621319	0.211696	0.091375	0.442793	0.509291	0.844437	0.877607	0.568903	0.552944	0.807668	1.04236	1.21354	0.752123
																																		0.122981	0.306357	0.557638	0.571876	0.280227	0.33233	0.530257	0.846627	1.13843	1.08727	0.690789	0.727558	1.21354	0.868219	1.03079	0.903424
																																		0.284608	0.358929	0.299316	0.319969	0.375044	0.332643	0.338119	0.550284	0.774184	1.27377	0.92924	0.618346	1.19288	0.0807355	1.32478	0.880423
																																		0.408528	0.47878	0.549658	0.4708	0.0577352	0.26505	0.369412	0.586114	0.645727	0.927832	0.926424	0.949893	1.23701	0.614278	1.10745	1.38502
																																		0.279601	0.554039	0.187757	0.480971	0.47659	0.0580482	0.542305	0.414943	3.83243	0.874478	0.881206	0.6027	1.17567	0.917975	1.40333	1.3362
																																		0.228281	-0.0308234	0.291023	0.400548	0.19339	0.069783	0.45312	0.141756	1.95173	0.740545	1.01451	-0.109838	1.03798	0.75666	1.28645	0.81064
																																		0.417133	0.340779	0.292431	0.627108	0.0711912	0.15224	0.446705	0.0699394	0.901077	0.847566	0.760103	0.912811	1.11653	0.68985	0.99652	1.0843
																																		0.311833	0.0364561	0.495365	0.151927	0.211539	-0.0943478	0.4611	0.00657149	1.4221	0.611618	0.650734	0.821436	0.876355	0.962411	0.520243	1.20571
																																		0.272248	0.467045	0.249717		0.348915		0.659496	0.324037	1.05832	0.643067	0.447018	0.971173	1.04002	1.40067	0.847097	0.994486
																																		0.408215	0.0453746	0.320282					0.281322	0.748837	0.755252	0.807042	0.895131	0.90624	0.872131	0.866811	1.34903
																																		0.0909056	-0.0179934	0.430433					0.236261	0.809702	0.787797	0.770899	0.807511	0.653863	1.31492	1.12107	0.956465
																																			0.283826						0.341092	1.4185	0.73851	0.880893	0.78498	1.28254	0.434031	1.34481	1.52396
																																			0.418229						0.351262	0.650734	0.802191	0.855702	1.11919		0.749307	1.3941	0.769177
																																										0.859457	0.389596	0.999649	0.937846		0.892002	1.0904	0.676081
																																										0.905614	0.736633	1.4512	0.739293			1.10401
																																										0.886526	0.722551	0.91907	1.03219
																																												0.920791	0.681401
																																												0.79296	0.616156
																																												0.44029	0.67217
																																												0.680775	1.0383
																																												0.87792	0.514767
																																												0.806259
																																		0.254223	0.298156	0.377308	0.461686	0.225958	0.20283	0.456887	0.382352	1.1221	0.806369	0.810279	0.768001	1.06224	0.955074	1.14178	1.02881
																																		0.347843	0.347843	0.347843	0.347843	0.347843	0.347843	0.347843	0.347843	0.347843	0.347843	0.347843	0.347843	0.347843	0.347843	0.347843	0.347843
																																		0.730854	0.857156	1.08471	1.32728	0.649598	0.583106	1.31349	1.09921	3.22587	2.3182	2.32944	2.20789	3.0538	2.7457	3.28247	2.95769

## Sheet: SI Fig. S4
		GAPDH			cfos			Bdnf
	KCl 0hr 1	0.863789		KCl 0hr 1	0.0197803		KCl 0hr 1	0.466873
	KCl 0hr 2	0.707866		KCl 0hr 2	0.016032		KCl 0hr 2	0.389408
	KCl 0hr 3	0.670834		KCl 0hr 3	0.0185923		KCl 0hr 3	0.378788
	KCl 0hr 4	0.691159		KCl 0hr 4	0.0182285		KCl 0hr 4	0.337649
	KCl 1hr 1	0.486833		KCl 1hr 1	0.249925		KCl 1hr 1	0.471721
	KCl 1hr 2	0.572493		KCl 1hr 2	0.228342		KCl 1hr 2	0.605751
	KCl 1hr 3	0.39378		KCl 1hr 3	0.224729		KCl 1hr 3	0.430578
	KCl 1hr 4	0.482428		KCl 1hr 4	0.211209		KCl 1hr 4	0.572003
	KCl 2hr 1	0.486212		KCl 2hr 1	0.123042		KCl 2hr 1	0.999915
	KCl 2hr 2	0.549147		KCl 2hr 2	0.19878		KCl 2hr 2	1.45537
	KCl 2hr 3	0.612291		KCl 2hr 3	0.16838		KCl 2hr 3	1.33578
	KCl 2hr 4	0.667617		KCl 2hr 4	0.145602		KCl 2hr 4	1.55117
	KCl 4hr 1	0.810814		KCl 4hr 1	0.0923767		KCl 4hr 1	2.76922
	KCl 4hr 2	0.686659		KCl 4hr 2	0.0887818		KCl 4hr 2	2.17187
	KCl 4hr 3	0.655494		KCl 4hr 3	0.0703506		KCl 4hr 3	2.14409
	KCl 4hr 4	0.628092		KCl 4hr 4	0.0723799		KCl 4hr 4	1.92137
	cfos/GAPDH	KCl 0hr	KCl 1hr	KCl 2hr	KCl 4hr		Bdnf/GAPDH	KCl 0hr	KCl 1hr	KCl 2hr	KCl 4hr
	ave	0.0249092	0.480181	0.277033	0.116447		ave	0.535947	1.07654	2.30296	3.22708
	1	0.0228994	0.513369	0.253062	0.113931		1	0.540494	0.968958	2.05654	3.41535
	2	0.0226483	0.398856	0.361979	0.129295		2	0.550115	1.05809	2.65023	3.16296
	3	0.0277151	0.570696	0.274999	0.107325		3	0.564652	1.09345	2.18162	3.27095
	4	0.0263738	0.437805	0.218092	0.115238		4	0.488525	1.18567	2.32344	3.05907
	f.test		0.000120732	0.000237486	0.0610766				0.136286	0.00715465	0.0320992

## Sheet: SI Fig. S5B
	Fig. S4B
		# of clones
		Full				del(-374/-59)				del-S/S#1				del-S/S#2				del-RBFOX
		1st	2nd	3rd	4th	1st	2nd	3rd	4th	1st	2nd	3rd	4th	1st	2nd	3rd	4th	1st	2nd	3rd	4th
	meB(+)	35	17	38	26	0	0	0	5	12	45	29	37	14	0	0	17	13	31	17	7
	meB(–)	29	17	16	30	48	48	42	46	37	9	32	18	38	48	48	35	41	33	38	45
	meB(+) ratio	54.6875	50	70.3704	46.4286	0	0	0	9.80392	24.4898	83.3333	47.541	67.2727	26.9231	0	0	32.6923	24.0741	48.4375	30.9091	13.4615
	meB(–) ratio	45.3125	50	29.6296	53.5714	100	100	100	90.1961	75.5102	16.6667	52.459	32.7273	73.0769	100	100	67.3077	75.9259	51.5625	69.0909	86.5385

## Sheet: SI Fig. 6A-C
		Fig. S5A
		Bassoon signal
		IL1RAPL1-Fc beads								Fc beads
		[+/+]				[+/dISE]				[+/+]
		1st	2nd	3rd	4th	1st	2nd	3rd	4th	1st	2nd	3rd	4th
		5.67276	3.43157	1.45355	7.88282	5.23185	0.823158	4.06462	4.17165	-0.482848	0.280227	-0.276472	0.288989
		10.8857	4.44421	1.6133	2.75846	6.28438	2.602	4.29525	1.7186	1.12247	1.05707	0.904206	-0.44295
		2.08207	2.81917	4.58628	7.91755	1.77446	2.5524	3.29482	1.54946	0.112967	0.731626	0.177274	0.417446
		8.79156	6.55131	4.80626	4.59645	2.61186	4.91876	2.48465	2.07612	1.09165	0.487855	-0.974145	1.22683
		7.87718	14.36	9.25438	3.17043	2.81854	6.54067	5.00372	2.05437	-0.100137	0.685782	3.54141	0.657931
		4.26052	6.12666	8.53386	4.28931	1.54414	4.08324	3.81819	1.43634	0.311051	1.20853	-0.14958	1.38752
		4.49036	4.3231	3.9479	4.01111	6.43161	1.37673	6.188	2.11211	0.2009	0.0136124	1.4379	0.35799
		10.517	2.56507	5.41334	8.43075	1.20368	5.23779	3.50261	2.83763	0.593625	1.07585	-0.866185	0.75666
			7.55628	3.77391	7.79614		2.54504	1.31868	1.69075	0.626482	1.40849		0.676864
			8.22907	3.39058	6.83216		3.1163	4.32123	1.58013	1.31054	1.47984		0.661217
				1.88164	9.87476		2.08254	2.78866	5.1411	0.569842	-0.358459		1.09134
				2.29893	7.46521				2.23869	0.273186			0.612713
				1.92247	3.13132					-0.466732			1.33354
				1.66587	1.60063					0.222179			-0.0646197
				3.22347						-1.05832			1.67933
										1.15314			2.26388
													0.635244
													1.03642
		Fig. S5B
		VGluT1 and VGAT signal
		HSE-Fc beads
		[+/+]								[+/dISE]
		VGluT1				VGAT				VGluT1				VGAT
		1st	2nd	3rd	4th	1st	2nd	3rd	4th	1st	2nd	3rd	4th	1st	2nd	3rd	4th
		1.4451	1.01623	1.17364	0.299472	1.09024	2.8442	1.4257	0.352357	0.832232	1.90245	1.0868	3.06294	3.52154	1.72423	0.432623	2.53237
		0.958499	1.36218	1.17348	1.0976	0.480814	0.941601	0.954431	0.906866	0.0918444	1.64146	1.0131	2.51219	0.315745	2.02105	1.8239	2.78975
		1.82093	-0.486447	-1.15064	-0.611462	0.282574	0.473147	0.741327	1.23481	0.640095	-0.197614	0.655272	1.81217	0.303853	-0.204655	2.62077	1.22824
		-0.226091	-0.191043	1.22496	1.053	-0.23141	0.486916	0.247839	1.42586	1.53084	0.446861	2.70354	2.29329	-0.282261	0.865716	2.38874	1.54821
		0.194954	1.22574	0.0286329	-0.682183	0.449678	0.297751	0.926737	0.523216	0.793273	0.727089	4.93503	1.70671	2.84608	1.62879	3.24945	3.38197
		1.61236	0.320595	0.408371	1.07992	0.408528	0.902328	-0.494114	0.386779	0.766987	0.153961	1.1569	1.09071	2.33929	1.33182	0.820967	-0.580012
		2.84905	0.259574		-1.36014	0.90405	0.302914		1.48782	0.551067	1.35201	1.2769	0.59957	1.23497	0.469079	1.24639	0.32216
		1.51113	1.02609		2.51313	0.450617	0.280697		2.95936			-0.0890281	3.05512			2.42285	2.40204
		1.17098				1.80403						1.70608	-0.393507			3.16386	-0.00907492
		0.876668				1.7211						3.15791	2.10851			0.956152	0.994329
												4.69283	0.706435			2.90491	2.5779
												-0.626013	2.74814			0.872913	2.30972
												-0.0312928				1.76241
		Fig. S5C
		VGluT1 and VGAT signal
		Genotype	VGAT	VGluT1	VGluT1/VGAT (wt=1)
		[+/+]-1	103.144	36.694	1.0346
		[+/+]-1	145.087	67.418	1.35135
		[+/+]-1	93.096	32.612	1.01875
		[+/+]-1	90.24	30.221	0.973934
		[+/+]-1	145.191	70.11	1.4043
		[+/+]-1	130.627	35.985	0.80114
		[+/+]-2	133.106	50.735	1.10849
		[+/+]-2	144.258	45.205	0.911311
		[+/+]-2	86.428	23.691	0.797166
		[+/+]-2	106.494	28.585	0.780608
		[+/+]-2	113.144	35.132	0.903007
		[+/+]-2	84.336	26.545	0.915355
		[+/dISE]-1	142.112	41.352	0.846225
		[+/dISE]-1	125.723	30.363	0.702344
		[+/dISE]-1	139.757	39.069	0.812978
		[+/dISE]-1	91.641	20.664	0.655759
		[+/dISE]-1	90.123	29.209	0.942543
		[+/dISE]-1	94.797	14.479	0.444185
		[+/dISE]-2	91.455	17.719	0.563445
		[+/dISE]-2	81.219	21.925	0.785058
		[+/dISE]-2	80.924	26.69	0.95916
		[+/dISE]-2	97.249	12.539	0.374971
		[+/dISE]-2	95.201	13.314	0.406712
		[+/dISE]-2	103.501	9.498	0.266875

## Sheet: SI Fig. S7A,B
	Fig. S6A					Fig. S6B
		Body weight [g]
	genotype	[+/+]	[+/dISE}
		27.94	22.95			S1 fraction
		25.38	21.97				PTPRD	actin	PTPRD/actin (wt=1)
		25.36	24.66			[+/+]-1	3936.78	3783.21	0.896431
		25.3	25.19			[+/+]-2	3198.73	3382.96	0.814547
		23.32	24.48			[+/+]-3	3174.62	2459.94	1.11174
		25.3	22.41			[+/+]-4	3396.28	2485.18	1.17728
		26.32	23.99			[+/–]-1	1948.56	2419.21	0.693867
		25.28	23.12			[+/–]-2	1792.34	2380.59	0.64859
		24.07	21.98			[+/–]-3	1858.05	2951.1	0.542387
		21.48	22.88			[+/–]-4	1798.54	3271.23	0.473635
		24.65	23.52
		22.81	26.29			P2 fraction
		23.31	24.27				PTPRD	actin	PTPRD/actin (wt=1)
		24.26	23.4			[+/+]-1	3733.75	4452.25	1.04
		23.65	22.88			[+/+]-2	2998.23	3998.3	0.929949
		23.15	21.37			[+/+]-3	2714.15	3386.52	0.993915
		23.36	23.33			[+/+]-4	2610.56	3124.56	1.03613
		21.75	24.21			[+/–]-1	1130.86	2827.67	0.495963
		22.55	22.58			[+/–]-2	1086.04	2876.69	0.468189
		24.16	22.36			[+/–]-3	941.696	2676.93	0.436258
		24.03	24.27			[+/–]-4	598.309	2142.82	0.346267
		22.7
		25.17

## Sheet: SI Fig. S7C
			# of clone
			[9/+]	[6/+]	[3/+]	[–/+]	[9/–]	[6/–]	[3/–]	[–/–]	sum
[+/+]	OB	#1	164	9	6	11	1	0	2	0	193
		#2	173	5	9	7	0	0	1	1	196
		#3	174	2	11	5	1	0	1	1	195
		#4	169	6	6	7	0	2	0	0	190
	CTX	#1	102	58	23	1	1	1	3	2	191
		#2	81	40	28	4	0	1	5	1	160
		#3	104	41	16	8	1	4	5	0	179
		#4	71	34	24	10	4	1	12	2	158
	Hipo	#1	24	94	95	20	0	1	11	1	246
		#2	45	90	84	15	1	0	15	3	253
		#3	39	77	72	13	0	0	14	2	217
		#4	54	63	80	15	1	1	15	3	232
	STR	#1	48	16	106	7	0	1	28	3	209
		#2	36	9	105	20	1	1	34	1	207
		#3	69	11	93	7	0	0	24	1	205
		#4	48	4	100	11	0	0	27	4	194
	TH	#1	56	32	102	10	0	2	21	1	224
		#2	62	38	84	6	0	1	29	1	221
		#3	31	36	108	6	2	3	26	4	216
		#4	43	21	92	9	2	2	20	3	192
	CB	#1	41	69	59	6	0	1	13	6	195
		#2	71	82	58	1	0	1	9	1	223
		#3	69	68	49	7	1	0	8	1	203
		#4	68	72	46	4	2	0	13	1	206
	MO	#1	28	23	110	14	0	0	26	2	203
		#2	49	23	72	7	1	0	20	1	173
		#3	29	27	107	2	0	2	28	2	197
		#4	28	32	99	15	0	0	27	3	204
[+/–]	OB	#1	162	5	9	17	0	0	0	2	195
		#2	168	2	9	8	0	0	2	2	191
		#3	173	5	6	10	0	0	1	0	195
		#4	164	6	9	10	3	0	1	2	195
	CTX	#1	98	37	50	8	0	0	9	1	203
		#2	128	22	16	4	2	4	10	0	186
		#3	100	31	41	10	0	0	9	3	194
		#4	125	27	35	3	0	0	5	2	197
	Hipo	#1	31	61	78	12	0	1	12	1	196
		#2	41	64	44	21	0	0	23	5	198
		#3	29	80	61	8	0	0	20	3	201
		#4	54	63	49	12	1	1	14	0	194
	STR	#1	44	12	94	17	0	0	28	7	202
		#2	49	0	93	12	0	0	40	3	197
		#3	54	7	84	13	0	0	34	2	194
		#4	53	7	98	10	0	1	23	5	197
	TH	#1	48	25	76	9	1	1	18	4	182
		#2	44	25	86	8	0	0	21	4	188
		#3	44	24	86	14	1	4	16	2	191
		#4	46	25	88	17	0	2	22	1	201
	CB	#1	68	73	45	3	1	4	6	2	202
		#2	80	63	24	4	4	4	17	0	196
		#3	66	82	28	6	1	0	5	2	190
		#4	63	83	32	7	0	3	10	1	199
	MO	#1	20	13	88	19	0	2	44	10	196
		#2	25	28	93	8	1	0	29	4	188
		#3	13	15	94	14	0	0	39	3	178
		#4	28	18	105	15	0	0	26	2	194

## Sheet: SI Fig. S8A dISE
Ptprd+/dISE vs WT		Mouse ID	Genotype	Latency		ANOVA Table for Latency
Hot plate latency		dISE 1st-093021 A-1	C	6.87			DF	Sum of Squares	Mean Square	F-Value	P-Value	Lambda	Power
		dISE 1st-092121 A-2	M	6.59		Genotype	1	8.254	8.254	4.224	0.0461	4.224	0.508
		dISE 1st-092121 A-3	M	3.83		Residual	42	82.068	1.954
		dISE 1st-093021 A-4	C	4.73
		dISE 1st-092421 B-1	M	5.85
		dISE 1st-100121 B-2	C	6.26		Means Table for Latency
		dISE 1st-100121 B-3	C	5.06		Effect: Genotype
		dISE 1st-092421 B-4	M	6.05			Count	Mean	Std. Dev.	Std. Err.
		dISE 1st-100121 C-1	C	6.48		C	23	5.965	1.089	0.227
		dISE 1st-100121 C-2	M	5.41		M	21	6.832	1.673	0.365
		dISE 1st-100321 C-3	M	6.74
		dISE 1st-100321 C-4	C	6.75
		dISE 1st-100621 D-1	M	8.51
		dISE 1st-100421 D-2	C	5.89
		dISE 1st-100421 D-3	C	3.93
		dISE 1st-100621 D-4	M	6.3
		dISE 1st-100121 E-1	C	6.65
		dISE 1st-093021 E-2	M	8.51
		dISE 1st-100321 E-3	M	7.14
		dISE 1st-100621 E-4	C	6.23
		dISE 1st-101021 F-1	M	6.54
		dISE 1st-100821 F-2	C	6.65
		dISE 1st-100821 F-3	C	5.51
		dISE 1st-101021 F-4	M	4.62
		dISE 1st-100821 G-1	C	3.98
		dISE 1st-100821 G-2	M	5.26
		dISE 1st-100821 G-3	M	5.25
		dISE 1st-100821 G-4	C	7.99
		dISE 1st-100821 H-1	M	6.81
		dISE 1st-100821 H-2	C	5.47
		dISE 1st-100821 H-3	C	6.67
		dISE 1st-100821 H-4	M	6.35
		dISE 1st-100821 I-1	C	5.53
		dISE 1st-101021 I-2	M	8.48
		dISE 1st-101021 I-3	M	8.08
		dISE 1st-100821 I-4	C	7.29
		dISE 1st-101921 J-1	M	6.73
		dISE 1st-101921 J-2	C	4.13
		dISE 1st-101921 J-3	C	7.14
		dISE 1st-101921 J-4	M	10.22
		dISE 1st-101921 K-1	C	5.19
		dISE 1st-101921 K-2	M	10.2
		dISE 1st-101921 K-3	C	6.12
		dISE 1st-101921 K-4	C	6.67

## Sheet: SI Fig. S8A PTPKO
MouseID	Genotype	Latency		ANOVA Table for Latency
PTPKO_091320-A-1	C	5.24			DF	Sum of Squares	Mean Square	F-Value	P-Value	Lambda	Power
PTPKO_091520-A-2	M	3.74		Genotype	1	7.333	7.333	6.603	0.0139	6.603	0.713
PTPKO_091520-A-3	M	4.7		Residual	41	45.537	1.111
PTPKO_091320-A-4	C	7.08
PTPKO_091420-B-1	M	6.96
PTPKO_091420-B-2	C	4.79		Means Table for Latency
PTPKO_091420-B-3	C	4.79		Effect: Genotype
PTPKO_091420-B-4	M	3.97			Count	Mean	Std. Dev.	Std. Err.
PTPKO_091520-C-1	C	6.6		C	22	5.66	1.064	0.227
PTPKO_091520-C-2	M	5.24		M	21	4.834	1.043	0.228
PTPKO_091720-C-3	M	5.55
PTPKO_091720-C-4	C	5.18
PTPKO_091720-D-1	M	5.79
PTPKO_091720-D-2	C	4.83
PTPKO_091720-D-3	C	6.94
PTPKO_091720-D-4	M	3.48
PTPKO_091720-L-1	C	5.11
PTPKO_091820-L-2	M	3.69
PTPKO_092120-L-3	M	5.7
PTPKO_092020-L-4	C	5.04
PTPKO_091720-F-1	M	4.16
PTPKO_091720-F-2	C	4.95
PTPKO_091820-F-3	C
PTPKO_091820-F-4	M	3.33
PTPKO_091920-G-1	C	5.39
PTPKO_091920-G-2	M	4.61
PTPKO_092020-G-3	M	4.01
PTPKO_092020-G-4	C	5.58
PTPKO_092120-H-1	M	3.99
PTPKO_092120-H-2	C	3.45
PTPKO_092120-H-3	C	5.68
PTPKO_092120-H-4	M	5.16
PTPKO_092120-I-1	C	4.7
PTPKO_092120-I-2	M	6.65
PTPKO_092120-I-3	M	4.54
PTPKO_092120-I-4	C	6.5
PTPKO_092120-J-1	M	5.42
PTPKO_092420-J-2	C	5.51
PTPKO_092420-J-3	C	7.7
PTPKO_092120-J-4	M	4.67
PTPKO_092420-K-1	C	7.81
PTPKO_092420-K-2	M	6.16
PTPKO_092520-K-3	C	5.85
PTPKO_092520-K-4	C	5.81

[truncated: 37 more sheets: SI Fig. S8B dISE, SI Fig. S8B PTPKO, SI Fig. S8C dISE, SI Fig. S8C PTPKO, SI Fig. S8D dISE, SI Fig. S8D PTPTKO, SI Fig. S8E dISE, SI Fig. S8E PTPKO, SI Fig. S8F dISE, SI Fig. S8F PTPKO, SI Fig. S9A,B dISE, SI Fig. S9A,B PTPKO, SI Fig. S9C,D dISE, SI Fig. S9C,D PTPKO, SI Fig. 9E,F dISE, SI Fig. S9E,F PTPKO, SI Fig. S10A , SI Fig. S10B , SI Fig. S10C, SI Fig. S10D …]
